# Supplementary material for: Genomic Analysis of Multidrug-Resistant Mycobacterium tuberculosis Strains From Patients in Kazakhstan
Source: Front Genet. 2021 Nov 9;12:683515. doi: 10.3389/fgene.2021.683515 (PMC8630622; doi:10.3389/fgene.2021.683515)
Supplement: Supplementary file 8 [file Table8.XLSX]

## Sheet: primary metabolic process
Column1	Column2	Column3	Column4	Column5	Column6	Column7	Column8	Column9	Column10	Column11	Column12	Column13	Column14	Column15	Column16	Column17
MYCTU|EnsemblGenome=Rv2941|UniProtKB=P9WQ59	Rv2941	Long-chain-fatty-acid--AMP ligase FadD28;fadD28;ortholog	DISCO-INTERACTING PROTEIN 2 (PTHR22754:SF32)									Mycobacterium tuberculosis	nucleotide binding(GO:0000166);catalytic activity(GO:0003824);fatty-acyl-CoA synthase activity(GO:0004321);ATP binding(GO:0005524);ligase activity(GO:0016874);adenylyltransferase activity(GO:0070566)	lipid metabolic process(GO:0006629);fatty acid metabolic process(GO:0006631);fatty acid biosynthetic process(GO:0006633);lipid biosynthetic process(GO:0008610);growth of symbiont in host cell(GO:0044119);suppression by symbiont of host innate immune response(GO:0052170);response to host immune response(GO:0052572);DIM/DIP cell wall layer assembly(GO:0071770)	cytosol(GO:0005829);plasma membrane(GO:0005886)
MYCTU|EnsemblGenome=LH57_13435|UniProtKB=O53185	Rv2458	Probable homocysteine S-methyltransferase MmuM (S-methylmethionine:homocysteine methyltransferase) (Cysteine methyltransferase);mmuM;ortholog	ZGC:172121 (PTHR46015:SF1)	S-adenosylmethionine-dependent methyltransferase activity(GO:0008757)	cellular amino acid biosynthetic process(GO:0008652);cellular modified amino acid metabolic process(GO:0006575);sulfur compound metabolic process(GO:0006790)			Methionine biosynthesis->Homocysteine transmethylase;;Formyltetrahydroformate biosynthesis->Cobalamin dependent homocysteine transmethylase;;;				Mycobacterium tuberculosis	methyltransferase activity(GO:0008168);zinc ion binding(GO:0008270);transferase activity(GO:0016740);metal ion binding(GO:0046872);betaine-homocysteine S-methyltransferase activity(GO:0047150)	methionine biosynthetic process(GO:0009086);methylation(GO:0032259)
MYCTU|EnsemblGenome=Rv1300|UniProtKB=P9WHV3	Rv1300	Release factor glutamine methyltransferase;prmC;ortholog	HEMK METHYLTRANSFERASE FAMILY MEMBER 1 (PTHR18895:SF74)									Mycobacterium tuberculosis	nucleic acid binding(GO:0003676);methyltransferase activity(GO:0008168);protein methyltransferase activity(GO:0008276);transferase activity(GO:0016740);protein-glutamine N-methyltransferase activity(GO:0036009);protein-(glutamine-N5) methyltransferase activity(GO:0102559)	protein methylation(GO:0006479);peptidyl-glutamine methylation(GO:0018364);methylation(GO:0032259)
MYCTU|EnsemblGenome=Rv0050|UniProtKB=P71707	Rv0050	Penicillin-binding protein 1A;ponA1;ortholog	SUBFAMILY NOT NAMED (PTHR32282:SF8)	amide binding(GO:0033218);carboxylic acid binding(GO:0031406);drug binding(GO:0008144);heterocyclic compound binding(GO:1901363);organic cyclic compound binding(GO:0097159);transferase activity, transferring hexosyl groups(GO:0016758)	peptidoglycan biosynthetic process(GO:0009252);response to antibiotic(GO:0046677)							Mycobacterium tuberculosis	catalytic activity(GO:0003824);carboxypeptidase activity(GO:0004180);peptidase activity(GO:0008233);penicillin binding(GO:0008658);peptidoglycan glycosyltransferase activity(GO:0008955);serine-type D-Ala-D-Ala carboxypeptidase activity(GO:0009002);transferase activity(GO:0016740);transferase activity, transferring glycosyl groups(GO:0016757);hydrolase activity(GO:0016787)	proteolysis(GO:0006508);metabolic process(GO:0008152);regulation of cell shape(GO:0008360);peptidoglycan biosynthetic process(GO:0009252);cellular response to hypoxia(GO:0071456);cell wall organization(GO:0071555)	plasma membrane(GO:0005886);membrane(GO:0016020);integral component of membrane(GO:0016021);outer membrane-bounded periplasmic space(GO:0030288)
MYCTU|EnsemblGenome=Rv3715c|UniProtKB=P9WHI3	Rv3715c	Recombination protein RecR;recR;ortholog	RECOMBINATION PROTEIN RECR (PTHR30446:SF0)	DNA binding(GO:0003677)	DNA repair(GO:0006281)							Mycobacterium tuberculosis	DNA binding(GO:0003677);metal ion binding(GO:0046872)	DNA repair(GO:0006281);DNA recombination(GO:0006310);cellular response to DNA damage stimulus(GO:0006974)
MYCTU|EnsemblGenome=Rv3537|UniProtKB=P71864	Rv3537	3-oxosteroid 1-dehydrogenase;kstD;ortholog	SUBFAMILY NOT NAMED (PTHR43400:SF7)				dehydrogenase(PC00092);oxidase(PC00175)					Mycobacterium tuberculosis	oxidoreductase activity(GO:0016491);3-oxosteroid 1-dehydrogenase activity(GO:0047571)	lipid metabolic process(GO:0006629);steroid biosynthetic process(GO:0006694);cholesterol catabolic process(GO:0006707);steroid metabolic process(GO:0008202);lipid catabolic process(GO:0016042);oxidation-reduction process(GO:0055114)	plasma membrane(GO:0005886)
MYCTU|EnsemblGenome=Rv0782|UniProtKB=P71834	Rv0782	Probable protease II PtrBb [second part] (Oligopeptidase B);ptrBb;ortholog	PROTEASE 2 (PTHR11757:SF16)					Vasopressin synthesis->Endo Peptidase;;				Mycobacterium tuberculosis	serine-type endopeptidase activity(GO:0004252);peptidase activity(GO:0008233);serine-type peptidase activity(GO:0008236);serine-type exopeptidase activity(GO:0070008)	proteolysis(GO:0006508)
MYCTU|EnsemblGenome=LH57_15070|UniProtKB=O33298	Rv2756c	Possible type I restriction/modification system DNA methylase HsdM (M protein) (DNA methyltransferase);hsdM;ortholog	SUBFAMILY NOT NAMED (PTHR42998:SF1)	DNA binding(GO:0003677)								Mycobacterium tuberculosis	DNA binding(GO:0003677);methyltransferase activity(GO:0008168);N-methyltransferase activity(GO:0008170);transferase activity(GO:0016740)	DNA methylation(GO:0006306);methylation(GO:0032259)	cell wall(GO:0005618);plasma membrane(GO:0005886)
MYCTU|EnsemblGenome=Rv0629c|UniProtKB=P9WHJ1	Rv0629c	RecBCD enzyme subunit RecD;recD;ortholog	RECBCD ENZYME SUBUNIT RECD (PTHR43788:SF6)									Mycobacterium tuberculosis	nucleotide binding(GO:0000166);DNA binding(GO:0003677);DNA helicase activity(GO:0003678);helicase activity(GO:0004386);nuclease activity(GO:0004518);exonuclease activity(GO:0004527);ATP binding(GO:0005524);exodeoxyribonuclease V activity(GO:0008854);hydrolase activity(GO:0016787)	double-strand break repair via homologous recombination(GO:0000724);DNA repair(GO:0006281);double-strand break repair(GO:0006302);DNA recombination(GO:0006310);cellular response to DNA damage stimulus(GO:0006974);DNA duplex unwinding(GO:0032508);nucleic acid phosphodiester bond hydrolysis(GO:0090305)	cell wall(GO:0005618);cytosol(GO:0005829);plasma membrane(GO:0005886);exodeoxyribonuclease V complex(GO:0009338)
MYCTU|EnsemblGenome=Rv3567c|UniProtKB=P9WND9	Rv3567c	Flavin-dependent monooxygenase, reductase subunit HsaB;hsaB;ortholog	SUBFAMILY NOT NAMED (PTHR30466:SF11)	oxidoreductase activity(GO:0016491)								Mycobacterium tuberculosis	FMN binding(GO:0010181);oxidoreductase activity(GO:0016491);oxidoreductase activity, acting on the CH-NH group of donors, NAD or NADP as acceptor(GO:0016646);flavin reductase (NADH) activity(GO:0036382);cofactor binding(GO:0048037);flavin adenine dinucleotide binding(GO:0050660)	lipid metabolic process(GO:0006629);steroid biosynthetic process(GO:0006694);cholesterol catabolic process(GO:0006707);steroid metabolic process(GO:0008202);lipid catabolic process(GO:0016042);aromatic compound catabolic process(GO:0019439);oxidation-reduction process(GO:0055114)
MYCTU|EnsemblGenome=Rv2869c|UniProtKB=P9WHS3	Rv2869c	Zinc metalloprotease Rip1;rip1;ortholog	MEMBRANE METALLOPROTEASE ARASP2, CHLOROPLASTIC-RELATED (PTHR42837:SF2)				metalloprotease(PC00153)					Mycobacterium tuberculosis	metalloendopeptidase activity(GO:0004222);peptidase activity(GO:0008233);metallopeptidase activity(GO:0008237);hydrolase activity(GO:0016787);metal ion binding(GO:0046872)	proteolysis(GO:0006508)	plasma membrane(GO:0005886);membrane(GO:0016020);integral component of membrane(GO:0016021)
MYCTU|EnsemblGenome=Rv0408|UniProtKB=P9WHP1	Rv0408	Phosphate acetyltransferase;pta;ortholog	PHOSPHATE ACETYLTRANSFERASE (PTHR43356:SF3)	acetyltransferase activity(GO:0016407);lyase activity(GO:0016829);oxidoreductase activity(GO:0016491)	carbohydrate metabolic process(GO:0005975);cellular amino acid catabolic process(GO:0009063);phosphate-containing compound metabolic process(GO:0006796);tricarboxylic acid cycle(GO:0006099)		acetyltransferase(PC00038);acyltransferase(PC00042);decarboxylase(PC00089);dehydrogenase(PC00092)	Acetate utilization->Phosphate acetyltransferase;;				Mycobacterium tuberculosis	phosphate acetyltransferase activity(GO:0008959);acetyltransferase activity(GO:0016407);transferase activity(GO:0016740);transferase activity, transferring acyl groups(GO:0016746)	acetyl-CoA biosynthetic process(GO:0006085)	extracellular region(GO:0005576);cytoplasm(GO:0005737)
MYCTU|EnsemblGenome=Rv0120c|UniProtKB=P9WNM9	Rv0120c	Elongation factor G-like protein;Rv0120c;ortholog	SUBFAMILY NOT NAMED (PTHR43261:SF7)	RNA binding(GO:0003723)	formation of translation initiation ternary complex(GO:0001677);translational elongation(GO:0006414);translational termination(GO:0006415)		G-protein(PC00020);hydrolase(PC00121);translation elongation factor(PC00222);translation initiation factor(PC00224)					Mycobacterium tuberculosis	nucleotide binding(GO:0000166);GTPase activity(GO:0003924);GTP binding(GO:0005525)	translational elongation(GO:0006414)	cell wall(GO:0005618);plasma membrane(GO:0005886)
MYCTU|EnsemblGenome=Rv2383c|UniProtKB=P9WQ63	Rv2383c	Phenyloxazoline synthase MbtB;mbtB;ortholog	EBONY (PTHR43171:SF1)	amide binding(GO:0033218);anion binding(GO:0043168);cofactor binding(GO:0048037);small molecule binding(GO:0036094)	fatty acid biosynthetic process(GO:0006633)	cytoplasm(GO:0005737)	ligase(PC00142)					Mycobacterium tuberculosis	acyl carrier activity(GO:0000036);catalytic activity(GO:0003824);protein binding(GO:0005515);hydrolase activity, acting on ester bonds(GO:0016788);ligase activity(GO:0016874);phosphopantetheine binding(GO:0031177)	fatty acid biosynthetic process(GO:0006633);metabolic process(GO:0008152);biosynthetic process(GO:0009058);pathogenesis(GO:0009405);cellular response to iron ion starvation(GO:0010106);siderophore biosynthetic process from catechol(GO:0019540);response to host immune response(GO:0052572)	cell wall(GO:0005618);plasma membrane(GO:0005886)
MYCTU|EnsemblGenome=Rv0018c|UniProtKB=P9WHW5	Rv0018c	PP2C-family Ser/Thr phosphatase;pstP;ortholog	SUBFAMILY NOT NAMED (PTHR13832:SF278)	protein serine/threonine phosphatase activity(GO:0004722)			protein phosphatase(PC00195)					Mycobacterium tuberculosis	magnesium ion binding(GO:0000287);catalytic activity(GO:0003824);phosphoserine phosphatase activity(GO:0004647);phosphoprotein phosphatase activity(GO:0004721);protein serine/threonine phosphatase activity(GO:0004722);hydrolase activity(GO:0016787);manganese ion binding(GO:0030145);metal ion binding(GO:0046872)	negative regulation of protein kinase activity(GO:0006469);protein dephosphorylation(GO:0006470);positive regulation of catalytic activity(GO:0043085);negative regulation of catalytic activity(GO:0043086);negative regulation of DNA binding(GO:0043392)	cell wall(GO:0005618);plasma membrane(GO:0005886);integral component of plasma membrane(GO:0005887);membrane(GO:0016020);integral component of membrane(GO:0016021)
MYCTU|EnsemblGenome=Rv3328c|UniProtKB=L0TCG5	Rv3328c	ECF RNA polymerase sigma factor SigJ;sigJ;ortholog	SUBFAMILY NOT NAMED (PTHR30173:SF43)									Mycobacterium tuberculosis	DNA binding(GO:0003677);DNA-binding transcription factor activity(GO:0003700);sigma factor activity(GO:0016987)	DNA-templated transcription, initiation(GO:0006352);regulation of transcription, DNA-templated(GO:0006355);regulation of DNA-templated transcription, initiation(GO:2000142)
MYCTU|EnsemblGenome=Rv1266c|UniProtKB=P9WI71	Rv1266c	Serine/threonine-protein kinase PknH;pknH;ortholog	SUBFAMILY NOT NAMED (PTHR43289:SF11)	protein kinase activity(GO:0004672)			protein kinase(PC00193)					Mycobacterium tuberculosis	nucleotide binding(GO:0000166);protein kinase activity(GO:0004672);protein serine/threonine kinase activity(GO:0004674);ATP binding(GO:0005524);kinase activity(GO:0016301);transferase activity(GO:0016740)	protein phosphorylation(GO:0006468);phosphorylation(GO:0016310);positive regulation of catalytic activity(GO:0043085);negative regulation of catalytic activity(GO:0043086);positive regulation of DNA binding(GO:0043388);positive regulation of transcription, DNA-templated(GO:0045893);negative regulation of growth(GO:0045926);protein autophosphorylation(GO:0046777);regulation of lipid biosynthetic p…	cell wall(GO:0005618);plasma membrane(GO:0005886);integral component of plasma membrane(GO:0005887);membrane(GO:0016020);integral component of membrane(GO:0016021)
MYCTU|EnsemblGenome=Rv0848|UniProtKB=Q79FV4	Rv0848	S-sulfocysteine synthase;cysK2;ortholog	SUBFAMILY NOT NAMED (PTHR10314:SF168)	anion binding(GO:0043168);cofactor binding(GO:0048037);drug binding(GO:0008144);heterocyclic compound binding(GO:1901363);lyase activity(GO:0016829);organic cyclic compound binding(GO:0097159);small molecule binding(GO:0036094);transferase activity, transferring alkyl or aryl (other than methyl) groups(GO:0016765)	cellular amino acid biosynthetic process(GO:0008652);sulfur compound metabolic process(GO:0006790)	cytoplasm(GO:0005737)	deaminase(PC00088);dehydratase(PC00091);epimerase/racemase(PC00096)	Cysteine biosynthesis->O-Acetylserine-lyase;;				Mycobacterium tuberculosis	cysteine synthase activity(GO:0004124);transferase activity(GO:0016740);pyridoxal phosphate binding(GO:0030170);O-phosphoserine sulfhydrylase activity(GO:0033847);protein homodimerization activity(GO:0042803)	cysteine biosynthetic process from serine(GO:0006535);cellular amino acid biosynthetic process(GO:0008652);cysteine biosynthetic process(GO:0019344)	cell wall(GO:0005618);cytosol(GO:0005829)	Sulfur amino acid metabolism;Sulfur compound metabolism;Mycobacterium tuberculosis biological processes;Cysteine synthesis from O-acetylserine
MYCTU|EnsemblGenome=Rv3805c|UniProtKB=O53582	Rv3805c	Terminal beta-(1-2)-arabinofuranosyltransferase;aftB;ortholog										Mycobacterium tuberculosis	transferase activity(GO:0016740);transferase activity, transferring glycosyl groups(GO:0016757)	capsule polysaccharide biosynthetic process(GO:0045227);cell wall organization(GO:0071555)	membrane(GO:0016020);integral component of membrane(GO:0016021)
MYCTU|EnsemblGenome=Rv2178c|UniProtKB=O53512	Rv2178c	Phospho-2-dehydro-3-deoxyheptonate aldolase AroG;aroG;ortholog	SUBFAMILY NOT NAMED (PTHR21337:SF0)									Mycobacterium tuberculosis	catalytic activity(GO:0003824);3-deoxy-7-phosphoheptulonate synthase activity(GO:0003849);protein binding(GO:0005515);transferase activity(GO:0016740);manganese ion binding(GO:0030145);metal ion binding(GO:0046872)	cellular amino acid biosynthetic process(GO:0008652);aromatic amino acid family biosynthetic process(GO:0009073);chorismate biosynthetic process(GO:0009423);protein homooligomerization(GO:0051260)	cell wall(GO:0005618);cytosol(GO:0005829);plasma membrane(GO:0005886)	Mycobacterium tuberculosis biological processes;Chorismate via Shikimate Pathway
MYCTU|EnsemblGenome=Rv1160|UniProtKB=P9WIY1	Rv1160	Putative 8-oxo-dGTP diphosphatase 2;mutT2;ortholog	8-OXO-DGTP DIPHOSPHATASE (PTHR47707:SF1)	nucleoside-triphosphate diphosphatase activity(GO:0047429)	DNA repair(GO:0006281)							Mycobacterium tuberculosis	hydrolase activity(GO:0016787);metal ion binding(GO:0046872)	DNA replication(GO:0006260);DNA repair(GO:0006281);cellular response to DNA damage stimulus(GO:0006974)
MYCTU|EnsemblGenome=Rv1420|UniProtKB=P9WFC5	Rv1420	UvrABC system protein C;uvrC;ortholog	UVRABC SYSTEM PROTEIN C (PTHR30562:SF1)		cellular response to DNA damage stimulus(GO:0006974)	catalytic complex(GO:1902494);intracellular part(GO:0044424)	endodeoxyribonuclease(PC00093)					Mycobacterium tuberculosis	DNA binding(GO:0003677);nuclease activity(GO:0004518);excinuclease ABC activity(GO:0009381)	DNA repair(GO:0006281);nucleotide-excision repair(GO:0006289);cellular response to DNA damage stimulus(GO:0006974);SOS response(GO:0009432);nucleic acid phosphodiester bond hydrolysis(GO:0090305)	cell wall(GO:0005618);cytoplasm(GO:0005737);plasma membrane(GO:0005886);excinuclease repair complex(GO:0009380)
MYCTU|EnsemblGenome=Rv3772|UniProtKB=P9WML5	Rv3772	Putative phenylalanine aminotransferase;pat;ortholog	SUBFAMILY NOT NAMED (PTHR43643:SF3)		cellular amino acid metabolic process(GO:0006520)		transaminase(PC00216)	Histidine biosynthesis->Histidinol phosphate aminotransferase;;				Mycobacterium tuberculosis	catalytic activity(GO:0003824);histidinol-phosphate transaminase activity(GO:0004400);transaminase activity(GO:0008483);transferase activity(GO:0016740);pyridoxal phosphate binding(GO:0030170)	histidine biosynthetic process(GO:0000105);biosynthetic process(GO:0009058)
MYCTU|EnsemblGenome=Rv2436|UniProtKB=P71913	Rv2436	Ribokinase;rbsK;ortholog	RIBOKINASE (PTHR10584:SF166)									Mycobacterium tuberculosis	nucleotide binding(GO:0000166);ribokinase activity(GO:0004747);ATP binding(GO:0005524);kinase activity(GO:0016301);transferase activity(GO:0016740);metal ion binding(GO:0046872)	carbohydrate metabolic process(GO:0005975);D-ribose metabolic process(GO:0006014);phosphorylation(GO:0016310);D-ribose catabolic process(GO:0019303);carbohydrate phosphorylation(GO:0046835)	cytoplasm(GO:0005737)
MYCTU|EnsemblGenome=LH57_13830|UniProtKB=P95029	Rv2524c	Probable fatty acid synthase Fas (Fatty acid synthetase);fas;ortholog	FATTY ACID SYNTHASE SUBUNIT ALPHA (PTHR10982:SF23)									Mycobacterium tuberculosis	catalytic activity(GO:0003824);fatty acid synthase activity(GO:0004312);enoyl-[acyl-carrier-protein] reductase (NADH) activity(GO:0004318);transferase activity(GO:0016740);identical protein binding(GO:0042802)	fatty acid biosynthetic process(GO:0006633);oxidation-reduction process(GO:0055114)	cell wall(GO:0005618);cytosol(GO:0005829);fatty acid synthase complex(GO:0005835);plasma membrane(GO:0005886)
MYCTU|EnsemblGenome=Rv1329c|UniProtKB=P9WMR5	Rv1329c	Probable ATP-dependent helicase DinG homolog;dinG;ortholog	ATP-DEPENDENT DNA HELICASE YOAA-RELATED (PTHR11472:SF60)	ATP-dependent DNA helicase activity(GO:0004003)								Mycobacterium tuberculosis	nucleotide binding(GO:0000166);nucleic acid binding(GO:0003676);DNA binding(GO:0003677);DNA helicase activity(GO:0003678);helicase activity(GO:0004386);ATP binding(GO:0005524);hydrolase activity(GO:0016787);hydrolase activity, acting on acid anhydrides, in phosphorus-containing anhydrides(GO:0016818)	nucleobase-containing compound metabolic process(GO:0006139);DNA repair(GO:0006281);DNA recombination(GO:0006310);cellular response to DNA damage stimulus(GO:0006974);DNA duplex unwinding(GO:0032508)	plasma membrane(GO:0005886)
MYCTU|EnsemblGenome=Rv2139|UniProtKB=P9WHL1	Rv2139	Dihydroorotate dehydrogenase (quinone);pyrD;ortholog	DIHYDROOROTATE DEHYDROGENASE (QUINONE), MITOCHONDRIAL (PTHR43517:SF2)	oxidoreductase activity, acting on the CH-CH group of donors(GO:0016627)	organonitrogen compound biosynthetic process(GO:1901566);pyrimidine nucleobase metabolic process(GO:0006206);pyrimidine nucleotide metabolic process(GO:0006220);ribonucleotide biosynthetic process(GO:0009260)		dehydrogenase(PC00092);reductase(PC00198)	De novo pyrimidine ribonucleotides biosythesis->Dihydrooratate oxidase;;				Mycobacterium tuberculosis	catalytic activity(GO:0003824);dihydroorotate dehydrogenase activity(GO:0004152);oxidoreductase activity(GO:0016491);oxidoreductase activity, acting on the CH-CH group of donors(GO:0016627)	'de novo' pyrimidine nucleobase biosynthetic process(GO:0006207);pyrimidine nucleotide biosynthetic process(GO:0006221);'de novo' UMP biosynthetic process(GO:0044205);oxidation-reduction process(GO:0055114)	cytoplasm(GO:0005737);plasma membrane(GO:0005886);membrane(GO:0016020)
MYCTU|EnsemblGenome=Rv1317c|UniProtKB=P9WJW3	Rv1317c	Probable bifunctional transcriptional activator/DNA repair enzyme AlkA;alkA;ortholog	DNA-3-METHYLADENINE GLYCOSYLASE 2 (PTHR43003:SF3)	catalytic activity, acting on DNA(GO:0140097);damaged DNA binding(GO:0003684);hydrolase activity(GO:0016787)	base-excision repair(GO:0006284);macromolecule modification(GO:0043412)	cytoplasm(GO:0005737);protein-DNA complex(GO:0032993)	DNA glycosylase(PC00010)					Mycobacterium tuberculosis	DNA binding(GO:0003677);DNA-binding transcription factor activity(GO:0003700);catalytic activity(GO:0003824);alkylbase DNA N-glycosylase activity(GO:0003905);methyltransferase activity(GO:0008168);zinc ion binding(GO:0008270);DNA-3-methyladenine glycosylase activity(GO:0008725);transferase activity(GO:0016740);hydrolase activity(GO:0016787);sequence-specific DNA binding(GO:0043565);DNA-7-methylgu…	DNA repair(GO:0006281);base-excision repair(GO:0006284);DNA dealkylation involved in DNA repair(GO:0006307);regulation of transcription, DNA-templated(GO:0006355);cellular response to DNA damage stimulus(GO:0006974);metabolic process(GO:0008152);methylation(GO:0032259);response to nitrosative stress(GO:0051409)	cell wall(GO:0005618);plasma membrane(GO:0005886)
MYCTU|EnsemblGenome=Rv1618|UniProtKB=O06135	Rv1618	Probable acyl-CoA thioesterase II TesB1;tesB1;ortholog	ACYL-COENZYME A THIOESTERASE 8 (PTHR11066:SF34)	hydrolase activity, acting on ester bonds(GO:0016788)	acyl-CoA metabolic process(GO:0006637);fatty acid catabolic process(GO:0009062)		esterase(PC00097)					Mycobacterium tuberculosis	acyl-CoA hydrolase activity(GO:0047617)	acyl-CoA metabolic process(GO:0006637)
MYCTU|EnsemblGenome=Rv1028c|UniProtKB=P9WGL3	Rv1028c	Sensor protein KdpD;kdpD;ortholog	SENSOR PROTEIN KDPD (PTHR45569:SF1)	protein kinase activity(GO:0004672)	detection of chemical stimulus(GO:0009593);peptidyl-amino acid modification(GO:0018193);phosphorelay signal transduction system(GO:0000160);signal transduction by protein phosphorylation(GO:0023014)	intracellular(GO:0005622);plasma membrane(GO:0005886)						Mycobacterium tuberculosis	phosphorelay sensor kinase activity(GO:0000155);nucleotide binding(GO:0000166);protein histidine kinase activity(GO:0004673);protein binding(GO:0005515);ATP binding(GO:0005524);kinase activity(GO:0016301);transferase activity(GO:0016740);transferase activity, transferring phosphorus-containing groups(GO:0016772)	phosphorelay signal transduction system(GO:0000160);signal transduction(GO:0007165);phosphorylation(GO:0016310);peptidyl-histidine phosphorylation(GO:0018106);signal transduction by protein phosphorylation(GO:0023014)	cytoplasm(GO:0005737);plasma membrane(GO:0005886);membrane(GO:0016020);integral component of membrane(GO:0016021)
MYCTU|EnsemblGenome=Rv2494|UniProtKB=O53219	Rv2494	Ribonuclease VapC38;vapC38;ortholog										Mycobacterium tuberculosis	magnesium ion binding(GO:0000287);nuclease activity(GO:0004518);ribonuclease activity(GO:0004540);hydrolase activity(GO:0016787);hydrolase activity, acting on ester bonds(GO:0016788);metal ion binding(GO:0046872)	nucleic acid phosphodiester bond hydrolysis(GO:0090305);RNA phosphodiester bond hydrolysis(GO:0090501)	extracellular region(GO:0005576)
MYCTU|EnsemblGenome=Rv1837c|UniProtKB=P9WK17	Rv1837c	Malate synthase G;glcB;ortholog	MALATE SYNTHASE G (PTHR42739:SF1)	magnesium ion binding(GO:0000287);transferase activity, transferring acyl groups(GO:0016746)	carboxylic acid catabolic process(GO:0046395);monocarboxylic acid metabolic process(GO:0032787)	cytosol(GO:0005829)						Mycobacterium tuberculosis	magnesium ion binding(GO:0000287);fibronectin binding(GO:0001968);catalytic activity(GO:0003824);malate synthase activity(GO:0004474);protein binding(GO:0005515);transferase activity(GO:0016740);protein homodimerization activity(GO:0042803);laminin binding(GO:0043236);host cell extracellular matrix binding(GO:0046810);metal ion binding(GO:0046872);coenzyme binding(GO:0050662)	glyoxylate cycle(GO:0006097);tricarboxylic acid cycle(GO:0006099);coenzyme A metabolic process(GO:0015936);adhesion of symbiont to host(GO:0044406)	extracellular region(GO:0005576);cell wall(GO:0005618);cytoplasm(GO:0005737);cytosol(GO:0005829);plasma membrane(GO:0005886);cell surface(GO:0009986);capsule(GO:0042603)
MYCTU|EnsemblGenome=Rv2153c|UniProtKB=P9WJK9	Rv2153c	UDP-N-acetylglucosamine--N-acetylmuramyl-(pentapeptide) pyrophosphoryl-undecaprenol N-acetylglucosamine transferase;murG;ortholog	UDP-N-ACETYLGLUCOSAMINE--N-ACETYLMURAMYL-(PENTAPEPTIDE) PYROPHOSPHORYL-UNDECAPRENOL N-ACETYLGLUCOSAMINE TRANSFERASE (PTHR21015:SF22)	acetyltransferase activity(GO:0016407);transferase activity, transferring glycosyl groups(GO:0016757)	carbohydrate metabolic process(GO:0005975);protein lipidation(GO:0006497)		acetyltransferase(PC00038);glycosyltransferase(PC00111);transfer/carrier protein(PC00219)	Peptidoglycan biosynthesis->N-Acetylglucosaminyl transferase;;				Mycobacterium tuberculosis	transferase activity(GO:0016740);transferase activity, transferring glycosyl groups(GO:0016757);transferase activity, transferring hexosyl groups(GO:0016758);undecaprenyldiphospho-muramoylpentapeptide beta-N-acetylglucosaminyltransferase activity(GO:0050511);UDP-N-acetyl-D-glucosamine:N-acetylmuramoyl-L-alanyl-D-glutamyl-meso-2,6-diaminopimelyl-D-alanyl-D-alanine-diphosphoundecaprenol 4-beta-N-ac…	carbohydrate metabolic process(GO:0005975);cell cycle(GO:0007049);regulation of cell shape(GO:0008360);peptidoglycan biosynthetic process(GO:0009252);lipid glycosylation(GO:0030259);cell division(GO:0051301);cell wall organization(GO:0071555)	plasma membrane(GO:0005886);membrane(GO:0016020)
MYCTU|EnsemblGenome=Rv1180|UniProtKB=A0A089QRB9	Rv1180	Mycolipanoate synthase;msl3;ortholog	POLYKETIDE SYNTHASE 13-RELATED (PTHR45681:SF3)									Mycobacterium tuberculosis	catalytic activity(GO:0003824);oxidoreductase activity(GO:0016491);transferase activity(GO:0016740);transferase activity, transferring acyl groups(GO:0016746);phosphopantetheine binding(GO:0031177)	fatty acid biosynthetic process(GO:0006633);metabolic process(GO:0008152);oxidation-reduction process(GO:0055114);methyl-branched fatty acid biosynthetic process(GO:1902321)	plasma membrane(GO:0005886);membrane(GO:0016020);polyketide synthase complex(GO:0034081)
MYCTU|EnsemblGenome=LH57_18480|UniProtKB=O50410	Rv3383c	Possible polyprenyl synthetase IdsB (Polyprenyl transferase) (Polyprenyl diphosphate synthase);idsB;ortholog	DECAPRENYL-DIPHOSPHATE SYNTHASE SUBUNIT 1 (PTHR12001:SF47)					Cholesterol biosynthesis->Dimethylallyl trans-transferase;;				Mycobacterium tuberculosis	transferase activity(GO:0016740)	isoprenoid biosynthetic process(GO:0008299)	cytosol(GO:0005829)
MYCTU|EnsemblGenome=Rv2931|UniProtKB=P9WQE7	Rv2931	Phthiocerol synthesis polyketide synthase type I PpsA;ppsA;ortholog	FATTY ACID SYNTHASE (PTHR43775:SF7)	hydrolase activity, acting on ester bonds(GO:0016788);ligase activity(GO:0016874);methyltransferase activity(GO:0008168);oxidoreductase activity(GO:0016491);transferase activity, transferring acyl groups(GO:0016746)	cellular amino acid metabolic process(GO:0006520);fatty acid biosynthetic process(GO:0006633)		acyltransferase(PC00042);dehydrogenase(PC00092);esterase(PC00097);ligase(PC00142);methyltransferase(PC00155)					Mycobacterium tuberculosis	acyl carrier activity(GO:0000036);catalytic activity(GO:0003824);3-oxoacyl-[acyl-carrier-protein] synthase activity(GO:0004315);3-oxoacyl-[acyl-carrier-protein] reductase (NADPH) activity(GO:0004316);oxidoreductase activity(GO:0016491);transferase activity(GO:0016740);phosphopantetheine binding(GO:0031177)	lipid metabolic process(GO:0006629);fatty acid metabolic process(GO:0006631);fatty acid biosynthetic process(GO:0006633);metabolic process(GO:0008152);oxidation-reduction process(GO:0055114);DIM/DIP cell wall layer assembly(GO:0071770);phthiocerol biosynthetic process(GO:0097040);phenolic phthiocerol biosynthetic process(GO:0097041)	cell wall(GO:0005618);polyketide synthase complex(GO:0034081)
MYCTU|EnsemblGenome=Rv2982c|UniProtKB=P9WN77	Rv2982c	Glycerol-3-phosphate dehydrogenase [NAD(P)+];gpsA;ortholog	GLYCEROL-3-PHOSPHATE DEHYDROGENASE [NAD(+)] 2, CHLOROPLASTIC (PTHR11728:SF1)		carbohydrate derivative metabolic process(GO:1901135);organophosphate metabolic process(GO:0019637);phosphate-containing compound metabolic process(GO:0006796)	cytosol(GO:0005829)						Mycobacterium tuberculosis	glycerol-3-phosphate dehydrogenase [NAD+] activity(GO:0004367);oxidoreductase activity(GO:0016491);oxidoreductase activity, acting on the CH-OH group of donors, NAD or NADP as acceptor(GO:0016616);glycerol-3-phosphate dehydrogenase [NAD(P)+] activity(GO:0047952);NAD binding(GO:0051287)	carbohydrate metabolic process(GO:0005975);glycerol-3-phosphate metabolic process(GO:0006072);lipid metabolic process(GO:0006629);glycerophospholipid metabolic process(GO:0006650);phospholipid biosynthetic process(GO:0008654);glycerol-3-phosphate biosynthetic process(GO:0046167);glycerol-3-phosphate catabolic process(GO:0046168);oxidation-reduction process(GO:0055114)	cytoplasm(GO:0005737);plasma membrane(GO:0005886);glycerol-3-phosphate dehydrogenase complex(GO:0009331)
MYCTU|EnsemblGenome=Rv2112c|UniProtKB=P9WNU9	Rv2112c	Pup deamidase/depupylase;dop;ortholog	SUBFAMILY NOT NAMED (PTHR42307:SF2)	ATP binding(GO:0005524)	modification-dependent protein catabolic process(GO:0019941);peptidyl-lysine modification(GO:0018205);proteasomal protein catabolic process(GO:0010498);protein modification by small protein conjugation(GO:0032446)							Mycobacterium tuberculosis	nucleotide binding(GO:0000166);protein binding(GO:0005515);ATP binding(GO:0005524);peptidase activity(GO:0008233);hydrolase activity(GO:0016787);hydrolase activity, acting on carbon-nitrogen (but not peptide) bonds, in linear amides(GO:0016811);metal ion binding(GO:0046872)	pathogenesis(GO:0009405);proteasomal protein catabolic process(GO:0010498);modification-dependent protein catabolic process(GO:0019941);protein pupylation(GO:0070490)
MYCTU|EnsemblGenome=Rv3782|UniProtKB=P9WMX3	Rv3782	Galactofuranosyltransferase GlfT1;glfT1;ortholog										Mycobacterium tuberculosis	galactosyltransferase activity(GO:0008378);transferase activity(GO:0016740);transferase activity, transferring glycosyl groups(GO:0016757)	cell wall macromolecule biosynthetic process(GO:0044038);capsule polysaccharide biosynthetic process(GO:0045227);cell wall organization(GO:0071555)	extracellular region(GO:0005576);cell wall(GO:0005618);plasma membrane(GO:0005886);membrane(GO:0016020)
MYCTU|EnsemblGenome=Rv0982|UniProtKB=P9WGL1	Rv0982	Signal transduction histidine-protein kinase/phosphatase MprB;mprB;ortholog	SENSOR PROTEIN CREC (PTHR44936:SF5)									Mycobacterium tuberculosis	phosphorelay sensor kinase activity(GO:0000155);nucleotide binding(GO:0000166);protein histidine kinase activity(GO:0004673);phosphoprotein phosphatase activity(GO:0004721);ATP binding(GO:0005524);kinase activity(GO:0016301);transferase activity(GO:0016740);transferase activity, transferring phosphorus-containing groups(GO:0016772);hydrolase activity(GO:0016787)	phosphorelay signal transduction system(GO:0000160);protein dephosphorylation(GO:0006470);signal transduction(GO:0007165);pathogenesis(GO:0009405);phosphorylation(GO:0016310);peptidyl-histidine phosphorylation(GO:0018106);signal transduction by protein phosphorylation(GO:0023014)	extracellular region(GO:0005576);plasma membrane(GO:0005886);membrane(GO:0016020);integral component of membrane(GO:0016021)
MYCTU|EnsemblGenome=Rv1093|UniProtKB=P9WGI9	Rv1093	Serine hydroxymethyltransferase 1;glyA1;ortholog	SERINE HYDROXYMETHYLTRANSFERASE, MITOCHONDRIAL (PTHR11680:SF28)	amino acid binding(GO:0016597);cofactor binding(GO:0048037);drug binding(GO:0008144);heterocyclic compound binding(GO:1901363);organic cyclic compound binding(GO:0097159);transferase activity, transferring one-carbon groups(GO:0016741);zinc ion binding(GO:0008270)	cellular amino acid biosynthetic process(GO:0008652);cellular amino acid catabolic process(GO:0009063);cellular response to organic cyclic compound(GO:0071407);cellular response to organonitrogen compound(GO:0071417);cellular response to oxygen-containing compound(GO:1901701);drug metabolic process(GO:0017144);folic acid-containing compound metabolic process(GO:0006760);regulation of neurotransmi…		methyltransferase(PC00155)	Serine glycine biosynthesis->Glycine hydroxymethyltransferase;;				Mycobacterium tuberculosis	catalytic activity(GO:0003824);glycine hydroxymethyltransferase activity(GO:0004372);transferase activity(GO:0016740);pyridoxal phosphate binding(GO:0030170);protein homodimerization activity(GO:0042803)	glycine metabolic process(GO:0006544);glycine biosynthetic process(GO:0006545);L-serine metabolic process(GO:0006563);one-carbon metabolic process(GO:0006730);cellular amino acid biosynthetic process(GO:0008652);glycine biosynthetic process from serine(GO:0019264);tetrahydrofolate interconversion(GO:0035999);evasion of host immune response(GO:0042783)	cell wall(GO:0005618);cytoplasm(GO:0005737);plasma membrane(GO:0005886)
MYCTU|EnsemblGenome=Rv3919c|UniProtKB=P9WGW9	Rv3919c	Ribosomal RNA small subunit methyltransferase G;rsmG;ortholog	RIBOSOMAL RNA SMALL SUBUNIT METHYLTRANSFERASE G (PTHR31760:SF0)	RNA methyltransferase activity(GO:0008173);S-adenosylmethionine-dependent methyltransferase activity(GO:0008757)	rRNA base methylation(GO:0070475)	cytosol(GO:0005829)						Mycobacterium tuberculosis	methyltransferase activity(GO:0008168);rRNA methyltransferase activity(GO:0008649);transferase activity(GO:0016740);rRNA (guanine-N7-)-methyltransferase activity(GO:0070043)	rRNA processing(GO:0006364);methylation(GO:0032259)	cytoplasm(GO:0005737);plasma membrane(GO:0005886)
MYCTU|EnsemblGenome=Rv2440c|UniProtKB=P9WMT1	Rv2440c	GTPase Obg;obg;ortholog	GTPASE MTG2, MITOCHONDRIAL (PTHR11702:SF31)									Mycobacterium tuberculosis	nucleotide binding(GO:0000166);magnesium ion binding(GO:0000287);GTPase activity(GO:0003924);protein binding(GO:0005515);GTP binding(GO:0005525);hydrolase activity(GO:0016787);metal ion binding(GO:0046872)	ribosome biogenesis(GO:0042254);protein autophosphorylation(GO:0046777)	cytoplasm(GO:0005737);ribosome(GO:0005840);plasma membrane(GO:0005886);membrane(GO:0016020)
MYCTU|EnsemblGenome=Rv2187|UniProtKB=O53521	Rv2187	Long-chain-fatty-acid--CoA ligase FadD15;fadD15;ortholog	SUBFAMILY NOT NAMED (PTHR24096:SF258)	ligase activity(GO:0016874);transporter activity(GO:0005215)	fatty acid metabolic process(GO:0006631);lipid transport(GO:0006869)		ligase(PC00142)					Mycobacterium tuberculosis	nucleotide binding(GO:0000166);catalytic activity(GO:0003824);acyl-CoA ligase activity(GO:0003996);long-chain fatty acid-CoA ligase activity(GO:0004467);ATP binding(GO:0005524);ligase activity(GO:0016874);decanoate-CoA ligase activity(GO:0102391)	long-chain fatty acid metabolic process(GO:0001676);lipid metabolic process(GO:0006629);fatty acid metabolic process(GO:0006631);fatty acid biosynthetic process(GO:0006633);lipid biosynthetic process(GO:0008610);Actinobacterium-type cell wall biogenesis(GO:0071766)	cell wall(GO:0005618);plasma membrane(GO:0005886)
MYCTU|EnsemblGenome=Rv2109c|UniProtKB=P9WHU1	Rv2109c	Proteasome subunit alpha;prcA;ortholog	SUBFAMILY NOT NAMED (PTHR11599:SF69)			proteasome core complex, alpha-subunit complex(GO:0019773)						Mycobacterium tuberculosis	endopeptidase activity(GO:0004175);threonine-type endopeptidase activity(GO:0004298);protein binding(GO:0005515);peptidase activity(GO:0008233);hydrolase activity(GO:0016787)	proteolysis(GO:0006508);pathogenesis(GO:0009405);proteasomal protein catabolic process(GO:0010498);modification-dependent protein catabolic process(GO:0019941);proteolysis involved in cellular protein catabolic process(GO:0051603)	proteasome complex(GO:0000502);cell wall(GO:0005618);cytoplasm(GO:0005737);proteasome core complex(GO:0005839);plasma membrane(GO:0005886);proteasome core complex, alpha-subunit complex(GO:0019773)
MYCTU|EnsemblGenome=Rv3042c|UniProtKB=O53289	Rv3042c	Phosphoserine phosphatase SerB2;serB2;ortholog	PHOSPHOSERINE PHOSPHATASE (PTHR43344:SF2)	magnesium ion binding(GO:0000287);phosphatase activity(GO:0016791)	cellular amino acid biosynthetic process(GO:0008652)	cytoplasm(GO:0005737)	phosphatase(PC00181)	Serine glycine biosynthesis->Phosphoserine phosphatase;;				Mycobacterium tuberculosis	phosphoserine phosphatase activity(GO:0004647);phosphoprotein phosphatase activity(GO:0004721);protein serine/threonine phosphatase activity(GO:0004722);amino acid binding(GO:0016597);hydrolase activity(GO:0016787);metal ion binding(GO:0046872)	protein dephosphorylation(GO:0006470);L-serine biosynthetic process(GO:0006564);cellular amino acid biosynthetic process(GO:0008652);dephosphorylation(GO:0016311)	extracellular region(GO:0005576);host cell cytoplasm(GO:0030430);host cell cytosol(GO:0044164)
MYCTU|EnsemblGenome=LH57_10060|UniProtKB=Q79FJ2	Rv1844c	6-phosphogluconate dehydrogenase, decarboxylating;gnd1;ortholog	SUBFAMILY NOT NAMED (PTHR11811:SF25)	oxidoreductase activity(GO:0016491)	monosaccharide metabolic process(GO:0005996)		dehydrogenase(PC00092)					Mycobacterium tuberculosis	phosphogluconate dehydrogenase (decarboxylating) activity(GO:0004616);oxidoreductase activity(GO:0016491);NADP binding(GO:0050661)	pentose-phosphate shunt(GO:0006098);D-gluconate metabolic process(GO:0019521);oxidation-reduction process(GO:0055114)
MYCTU|EnsemblGenome=LH57_17805|UniProtKB=O86374	Rv3257c	Probable phosphomannomutase PmmA (PMM) (Phosphomannose mutase);pmmA;ortholog	PHOSPHOMANNOMUTASE (PTHR43771:SF1)			cytosol(GO:0005829)	glycosyltransferase(PC00111);mutase(PC00160)					Mycobacterium tuberculosis	phosphoglucomutase activity(GO:0004614);phosphomannomutase activity(GO:0004615);intramolecular transferase activity, phosphotransferases(GO:0016868)	carbohydrate metabolic process(GO:0005975);glycolipid biosynthetic process(GO:0009247);organic substance metabolic process(GO:0071704)
MYCTU|EnsemblGenome=LH57_20225|UniProtKB=O69678	Rv3711c	Probable DNA polymerase III (Epsilon subunit) DnaQ;dnaQ;ortholog	SUBFAMILY NOT NAMED (PTHR30231:SF24)	3'-5' exonuclease activity(GO:0008408)		cytosol(GO:0005829)						Mycobacterium tuberculosis	nucleic acid binding(GO:0003676)	nucleic acid phosphodiester bond hydrolysis(GO:0090305)
MYCTU|EnsemblGenome=Rv0773c|UniProtKB=I6X9S5	Rv0773c	Probable bifunctional acylase GgtA: cephalosporin acylase (GL-7ACA acylase) + gamma-glutamyltranspeptidase (GGT);ggtA;ortholog	SUBFAMILY NOT NAMED (PTHR43881:SF3)	peptidase activity(GO:0008233);transferase activity, transferring acyl groups(GO:0016746)	cellular amino acid metabolic process(GO:0006520);cellular protein modification process(GO:0006464)		acyltransferase(PC00042);protease(PC00190)					Mycobacterium tuberculosis	glutathione hydrolase activity(GO:0036374)	proteolysis(GO:0006508);glutathione catabolic process(GO:0006751)
MYCTU|EnsemblGenome=Rv0800|UniProtKB=P9WHT1	Rv0800	Probable M18 family aminopeptidase 2;apeB;ortholog	SUBFAMILY NOT NAMED (PTHR28570:SF12)	metallopeptidase activity(GO:0008237)		cytoplasm(GO:0005737)	metalloprotease(PC00153)					Mycobacterium tuberculosis	aminopeptidase activity(GO:0004177);peptidase activity(GO:0008233);metallopeptidase activity(GO:0008237);zinc ion binding(GO:0008270);hydrolase activity(GO:0016787);metal ion binding(GO:0046872)	proteolysis(GO:0006508)	cytosol(GO:0005829);plasma membrane(GO:0005886)
MYCTU|EnsemblGenome=Rv3245c|UniProtKB=P9WGK9	Rv3245c	Sensor histidine kinase MtrB;mtrB;ortholog	HYBRID SIGNAL TRANSDUCTION HISTIDINE KINASE C (PTHR43547:SF2)	protein kinase activity(GO:0004672)	peptidyl-amino acid modification(GO:0018193);phosphorelay signal transduction system(GO:0000160);signal transduction by protein phosphorylation(GO:0023014)	intracellular(GO:0005622)	esterase(PC00097);protein kinase(PC00193);transcription factor(PC00218)					Mycobacterium tuberculosis	phosphorelay sensor kinase activity(GO:0000155);nucleotide binding(GO:0000166);protein histidine kinase activity(GO:0004673);ATP binding(GO:0005524);kinase activity(GO:0016301);transferase activity(GO:0016740);transferase activity, transferring phosphorus-containing groups(GO:0016772)	phosphorelay signal transduction system(GO:0000160);signal transduction(GO:0007165);phosphorylation(GO:0016310);peptidyl-histidine phosphorylation(GO:0018106);signal transduction by protein phosphorylation(GO:0023014)	cytosol(GO:0005829);plasma membrane(GO:0005886);membrane(GO:0016020);integral component of membrane(GO:0016021)
MYCTU|EnsemblGenome=Rv1551|UniProtKB=P9WI59	Rv1551	Putative acyltransferase plsB1;plsB1;ortholog	GLYCEROL-3-PHOSPHATE ACYLTRANSFERASE (PTHR12563:SF14)	transferase activity, transferring acyl groups other than amino-acyl groups(GO:0016747)	carbohydrate derivative metabolic process(GO:1901135);fatty acid metabolic process(GO:0006631);glycerolipid biosynthetic process(GO:0045017);phospholipid biosynthetic process(GO:0008654);triglyceride metabolic process(GO:0006641)	plasma membrane(GO:0005886)						Mycobacterium tuberculosis	glycerol-3-phosphate O-acyltransferase activity(GO:0004366);O-acyltransferase activity(GO:0008374);transferase activity(GO:0016740);transferase activity, transferring acyl groups(GO:0016746)	phospholipid biosynthetic process(GO:0008654);cellular lipid metabolic process(GO:0044255)	cell wall(GO:0005618);plasma membrane(GO:0005886);membrane(GO:0016020)
MYCTU|EnsemblGenome=Rv1602|UniProtKB=P9WMM1	Rv1602	Imidazole glycerol phosphate synthase subunit HisH;hisH;ortholog	IMIDAZOLE GLYCEROL PHOSPHATE SYNTHASE SUBUNIT HISH (PTHR42701:SF1)	transferase activity, transferring pentosyl groups(GO:0016763)			cysteine protease(PC00081);isomerase(PC00135);transaminase(PC00216)	Histidine biosynthesis->Imidazol glycerol phosphate synthase;;				Mycobacterium tuberculosis	imidazoleglycerol-phosphate synthase activity(GO:0000107);glutaminase activity(GO:0004359);transferase activity, transferring pentosyl groups(GO:0016763);hydrolase activity(GO:0016787);lyase activity(GO:0016829)	histidine biosynthetic process(GO:0000105);glutamine metabolic process(GO:0006541);cellular amino acid biosynthetic process(GO:0008652)	cell wall(GO:0005618);cytoplasm(GO:0005737)
MYCTU|EnsemblGenome=Rv0404|UniProtKB=P9WQ57	Rv0404	Long-chain-fatty-acid--AMP ligase FadD30;fadD30;ortholog	DISCO-INTERACTING PROTEIN 2 (PTHR22754:SF32)									Mycobacterium tuberculosis	nucleotide binding(GO:0000166);catalytic activity(GO:0003824);ATP binding(GO:0005524);ligase activity(GO:0016874);adenylyltransferase activity(GO:0070566)	lipid metabolic process(GO:0006629);fatty acid metabolic process(GO:0006631);fatty acid biosynthetic process(GO:0006633);lipid biosynthetic process(GO:0008610);induction by symbiont of host immune response(GO:0052556);Actinobacterium-type cell wall biogenesis(GO:0071766)
MYCTU|EnsemblGenome=Rv0182c|UniProtKB=P9WGG5	Rv0182c	ECF RNA polymerase sigma factor SigG;sigG;ortholog	SUBFAMILY NOT NAMED (PTHR43133:SF10)				winged helix/forkhead transcription factor(PC00246)					Mycobacterium tuberculosis	DNA binding(GO:0003677);DNA-binding transcription factor activity(GO:0003700);sigma factor activity(GO:0016987)	response to hypoxia(GO:0001666);DNA-templated transcription, initiation(GO:0006352);regulation of transcription, DNA-templated(GO:0006355);response to water(GO:0009415);regulation of DNA-templated transcription, initiation(GO:2000142)
MYCTU|EnsemblGenome=Rv3408|UniProtKB=P9WF49	Rv3408	Ribonuclease VapC47;vapC47;ortholog										Mycobacterium tuberculosis	magnesium ion binding(GO:0000287);nuclease activity(GO:0004518);ribonuclease activity(GO:0004540);hydrolase activity(GO:0016787);metal ion binding(GO:0046872)	negative regulation of translation(GO:0017148);negative regulation of growth(GO:0045926);nucleic acid phosphodiester bond hydrolysis(GO:0090305);RNA phosphodiester bond hydrolysis(GO:0090501)
MYCTU|EnsemblGenome=Rv2103c|UniProtKB=O53501	Rv2103c	Ribonuclease VapC37;vapC37;ortholog										Mycobacterium tuberculosis	magnesium ion binding(GO:0000287);nuclease activity(GO:0004518);ribonuclease activity(GO:0004540);hydrolase activity(GO:0016787);hydrolase activity, acting on ester bonds(GO:0016788);metal ion binding(GO:0046872)	nucleic acid phosphodiester bond hydrolysis(GO:0090305);RNA phosphodiester bond hydrolysis(GO:0090501)	extracellular region(GO:0005576)
MYCTU|EnsemblGenome=Rv0058|UniProtKB=P9WMR3	Rv0058	Replicative DNA helicase;dnaB;ortholog	REPLICATIVE DNA HELICASE (PTHR30153:SF2)	DNA helicase activity(GO:0003678)	DNA biosynthetic process(GO:0071897);DNA-dependent DNA replication(GO:0006261)	cytosol(GO:0005829)	protease(PC00190)					Mycobacterium tuberculosis	nucleotide binding(GO:0000166);DNA binding(GO:0003677);DNA helicase activity(GO:0003678);helicase activity(GO:0004386);nuclease activity(GO:0004518);endonuclease activity(GO:0004519);protein binding(GO:0005515);ATP binding(GO:0005524);hydrolase activity(GO:0016787)	DNA replication(GO:0006260);DNA replication, synthesis of RNA primer(GO:0006269);intron homing(GO:0006314);cellular response to DNA damage stimulus(GO:0006974);intein-mediated protein splicing(GO:0016539);nucleic acid phosphodiester bond hydrolysis(GO:0090305)	cell wall(GO:0005618);cytosol(GO:0005829);primosome complex(GO:1990077)
MYCTU|EnsemblGenome=Rv3490|UniProtKB=P9WN11	Rv3490	Trehalose-6-phosphate synthase;otsA;ortholog										Mycobacterium tuberculosis	catalytic activity(GO:0003824);alpha,alpha-trehalose-phosphate synthase (UDP-forming) activity(GO:0003825);transferase activity(GO:0016740);transferase activity, transferring glycosyl groups(GO:0016757);manganese ion binding(GO:0030145);alpha,alpha-trehalose-phosphate synthase (GDP-forming) activity(GO:0047260)	trehalose biosynthetic process(GO:0005992)	cell wall(GO:0005618);cytosol(GO:0005829);plasma membrane(GO:0005886)	Mycobacterium tuberculosis biological processes;Trehalose biosynthesis
MYCTU|EnsemblGenome=Rv1640c|UniProtKB=P9WFU7	Rv1640c	Lysylphosphatidylglycerol biosynthesis bifunctional protein LysX;lysX;ortholog	LYSINE--TRNA LIGASE, CHLOROPLASTIC/MITOCHONDRIAL (PTHR42918:SF9)	catalytic activity, acting on RNA(GO:0140098);ligase activity(GO:0016874);tRNA binding(GO:0000049)	cellular amino acid metabolic process(GO:0006520);formation of translation initiation ternary complex(GO:0001677);tRNA metabolic process(GO:0006399);translational elongation(GO:0006414);translational termination(GO:0006415)	cytosol(GO:0005829)	RNA binding protein(PC00031);aminoacyl-tRNA synthetase(PC00047)					Mycobacterium tuberculosis	nucleotide binding(GO:0000166);magnesium ion binding(GO:0000287);nucleic acid binding(GO:0003676);DNA binding(GO:0003677);catalytic activity(GO:0003824);aminoacyl-tRNA ligase activity(GO:0004812);lysine-tRNA ligase activity(GO:0004824);ATP binding(GO:0005524);transferase activity(GO:0016740);ligase activity(GO:0016874);metal ion binding(GO:0046872);lysyltransferase activity(GO:0050071)	tRNA aminoacylation for protein translation(GO:0006418);lysyl-tRNA aminoacylation(GO:0006430);lipid metabolic process(GO:0006629);metabolic process(GO:0008152);phospholipid biosynthetic process(GO:0008654);pathogenesis(GO:0009405);stabilization of membrane potential(GO:0030322);phosphatidylglycerol metabolic process(GO:0046471);response to antibiotic(GO:0046677)	cell wall(GO:0005618);cytoplasm(GO:0005737);cytosol(GO:0005829);plasma membrane(GO:0005886);membrane(GO:0016020);integral component of membrane(GO:0016021)
MYCTU|EnsemblGenome=LH57_08980|UniProtKB=P94978	Rv1644	Possible 23S rRNA methyltransferase TsnR;tsnR;ortholog	SUBFAMILY NOT NAMED (PTHR43191:SF4)	RNA binding(GO:0003723)			RNA methyltransferase(PC00033)					Mycobacterium tuberculosis	RNA binding(GO:0003723);methyltransferase activity(GO:0008168);RNA methyltransferase activity(GO:0008173);transferase activity(GO:0016740)	RNA methylation(GO:0001510);RNA processing(GO:0006396);methylation(GO:0032259)	plasma membrane(GO:0005886)
MYCTU|EnsemblGenome=Rv2247|UniProtKB=P9WQH5	Rv2247	Probable propionyl-CoA carboxylase beta chain 6;accD6;ortholog	PROPIONYL-COA CARBOXYLASE BETA CHAIN, MITOCHONDRIAL (PTHR43842:SF2)	ligase activity(GO:0016874)	cellular amino acid catabolic process(GO:0009063);fatty acid biosynthetic process(GO:0006633)		ligase(PC00142)	Methylmalonyl pathway->Propionyl-CoA carboxylase;;Succinate to proprionate conversion->Methylmalonyl-CoA decarboxylase;;;				Mycobacterium tuberculosis	nucleotide binding(GO:0000166);acetyl-CoA carboxylase activity(GO:0003989);propionyl-CoA carboxylase activity(GO:0004658);protein binding(GO:0005515);ATP binding(GO:0005524);ligase activity(GO:0016874)	fatty acid elongation, saturated fatty acid(GO:0019367)	cell wall(GO:0005618);acetyl-CoA carboxylase complex(GO:0009317)
MYCTU|EnsemblGenome=Rv3598c|UniProtKB=P9WFU9	Rv3598c	Lysine--tRNA ligase 1;lysS1;ortholog	LYSINE--TRNA LIGASE, CHLOROPLASTIC/MITOCHONDRIAL (PTHR42918:SF9)	catalytic activity, acting on RNA(GO:0140098);ligase activity(GO:0016874);tRNA binding(GO:0000049)	cellular amino acid metabolic process(GO:0006520);formation of translation initiation ternary complex(GO:0001677);tRNA metabolic process(GO:0006399);translational elongation(GO:0006414);translational termination(GO:0006415)	cytosol(GO:0005829)	RNA binding protein(PC00031);aminoacyl-tRNA synthetase(PC00047)					Mycobacterium tuberculosis	nucleotide binding(GO:0000166);magnesium ion binding(GO:0000287);nucleic acid binding(GO:0003676);aminoacyl-tRNA ligase activity(GO:0004812);lysine-tRNA ligase activity(GO:0004824);ATP binding(GO:0005524);ligase activity(GO:0016874);metal ion binding(GO:0046872)	translation(GO:0006412);tRNA aminoacylation for protein translation(GO:0006418);lysyl-tRNA aminoacylation(GO:0006430)	cytoplasm(GO:0005737)
MYCTU|EnsemblGenome=Rv0236c|UniProtKB=P96419	Rv0236c	Alpha-(1-3)-arabinofuranosyltransferase;aftD;ortholog										Mycobacterium tuberculosis	transferase activity(GO:0016740)	capsule polysaccharide biosynthetic process(GO:0045227)	plasma membrane(GO:0005886);membrane(GO:0016020);integral component of membrane(GO:0016021)
MYCTU|EnsemblGenome=Rv3826|UniProtKB=P9WQ47	Rv3826	Probable long-chain-fatty-acid--CoA ligase FadD23;fadD23;ortholog	DISCO-INTERACTING PROTEIN 2 (PTHR22754:SF32)									Mycobacterium tuberculosis	nucleotide binding(GO:0000166);catalytic activity(GO:0003824);ATP binding(GO:0005524);ligase activity(GO:0016874)	lipid metabolic process(GO:0006629);fatty acid metabolic process(GO:0006631);fatty acid biosynthetic process(GO:0006633);lipid biosynthetic process(GO:0008610);sulfolipid biosynthetic process(GO:0046506);Actinobacterium-type cell wall biogenesis(GO:0071766)	membrane(GO:0016020);integral component of membrane(GO:0016021)
MYCTU|EnsemblGenome=LH57_16905|UniProtKB=I6Y2J4	Rv3097c	Triacylglycerol lipase;lipY;ortholog	SUBFAMILY NOT NAMED (PTHR43635:SF3)	lipase activity(GO:0016298)			lipase(PC00143);serine protease(PC00203)					Mycobacterium tuberculosis	triglyceride lipase activity(GO:0004806);hydrolase activity(GO:0016787)	lipid metabolic process(GO:0006629);lipid catabolic process(GO:0016042)	extracellular region(GO:0005576)
MYCTU|EnsemblGenome=Rv2848c|UniProtKB=P9WP97	Rv2848c	Hydrogenobyrinate a,c-diamide synthase;cobB;ortholog	SUBFAMILY NOT NAMED (PTHR43873:SF1)									Mycobacterium tuberculosis	nucleotide binding(GO:0000166);catalytic activity(GO:0003824);ATP binding(GO:0005524);ligase activity(GO:0016874);cobyrinic acid a,c-diamide synthase activity(GO:0042242);hydrogenobyrinic acid a,c-diamide synthase (glutamine-hydrolysing) activity(GO:0043802)	glutamine metabolic process(GO:0006541);cobalamin biosynthetic process(GO:0009236)	plasma membrane(GO:0005886)
MYCTU|EnsemblGenome=Rv3062|UniProtKB=P9WNV5	Rv3062	DNA ligase B;ligB;ortholog	SUBFAMILY NOT NAMED (PTHR45674:SF9)	catalytic activity, acting on DNA(GO:0140097);ligase activity(GO:0016874)	DNA biosynthetic process(GO:0071897);DNA strand elongation involved in DNA replication(GO:0006271);RNA biosynthetic process(GO:0032774);RNA catabolic process(GO:0006401)	cytoplasm(GO:0005737)	DNA ligase(PC00012)					Mycobacterium tuberculosis	nucleotide binding(GO:0000166);magnesium ion binding(GO:0000287);DNA binding(GO:0003677);DNA ligase activity(GO:0003909);DNA ligase (ATP) activity(GO:0003910);ATP binding(GO:0005524);ligase activity(GO:0016874);metal ion binding(GO:0046872)	DNA replication(GO:0006260);DNA ligation(GO:0006266);DNA repair(GO:0006281);DNA recombination(GO:0006310);cellular response to DNA damage stimulus(GO:0006974);cell cycle(GO:0007049);DNA ligation involved in DNA repair(GO:0051103);cell division(GO:0051301);DNA biosynthetic process(GO:0071897)	cell wall(GO:0005618)
MYCTU|EnsemblGenome=LH57_00210|UniProtKB=L7N699	Rv0035	Probable fatty-acid-CoA ligase FadD34 (Fatty-acid-CoA synthetase) (Fatty-acid-CoA synthase);fadD34;ortholog	DISCO-INTERACTING PROTEIN 2 (PTHR22754:SF32)									Mycobacterium tuberculosis	catalytic activity(GO:0003824);ligase activity(GO:0016874)	lipid biosynthetic process(GO:0008610)
MYCTU|EnsemblGenome=Rv0041|UniProtKB=P9WFV1	Rv0041	Leucine--tRNA ligase;leuS;ortholog	LEUCINE--TRNA LIGASE, MITOCHONDRIAL-RELATED (PTHR43740:SF2)	catalytic activity, acting on RNA(GO:0140098);ligase activity(GO:0016874)	cellular amino acid metabolic process(GO:0006520);formation of translation initiation ternary complex(GO:0001677);tRNA metabolic process(GO:0006399);translational elongation(GO:0006414);translational termination(GO:0006415)		aminoacyl-tRNA synthetase(PC00047)					Mycobacterium tuberculosis	nucleotide binding(GO:0000166);aminoacyl-tRNA editing activity(GO:0002161);aminoacyl-tRNA ligase activity(GO:0004812);leucine-tRNA ligase activity(GO:0004823);ATP binding(GO:0005524);ligase activity(GO:0016874)	translation(GO:0006412);tRNA aminoacylation for protein translation(GO:0006418);leucyl-tRNA aminoacylation(GO:0006429);aminoacyl-tRNA metabolism involved in translational fidelity(GO:0106074)	cell wall(GO:0005618);cytoplasm(GO:0005737);plasma membrane(GO:0005886)
MYCTU|EnsemblGenome=Rv1330c|UniProtKB=P9WJI9	Rv1330c	Nicotinate phosphoribosyltransferase pncB1;pncB1;ortholog	SUBFAMILY NOT NAMED (PTHR11098:SF8)	ligase activity(GO:0016874)	coenzyme biosynthetic process(GO:0009108);nucleotide biosynthetic process(GO:0009165);organonitrogen compound biosynthetic process(GO:1901566)	cytosol(GO:0005829)	glycosyltransferase(PC00111)					Mycobacterium tuberculosis	catalytic activity(GO:0003824);nicotinate-nucleotide diphosphorylase (carboxylating) activity(GO:0004514);nicotinate phosphoribosyltransferase activity(GO:0004516);transferase activity(GO:0016740);ligase activity(GO:0016874);nicotinamide phosphoribosyltransferase activity(GO:0047280)	NAD biosynthetic process(GO:0009435);pyridine nucleotide biosynthetic process(GO:0019363);NAD salvage(GO:0034355)	cell wall(GO:0005618)
MYCTU|EnsemblGenome=LH57_05390|UniProtKB=O05572	Rv0989c	Probable polyprenyl-diphosphate synthase GrcC2 (Polyprenyl pyrophosphate synthetase);grcC2;ortholog	OCTAPRENYL DIPHOSPHATE SYNTHASE (PTHR12001:SF69)									Mycobacterium tuberculosis	transferase activity(GO:0016740)	isoprenoid biosynthetic process(GO:0008299)
MYCTU|EnsemblGenome=Rv3465|UniProtKB=P9WH11	Rv3465	dTDP-4-dehydrorhamnose 3,5-epimerase;rmlC;ortholog	DTDP-4-DEHYDRORHAMNOSE 3,5-EPIMERASE (PTHR21047:SF2)	catalytic activity(GO:0003824);lipid binding(GO:0008289)	carbohydrate metabolic process(GO:0005975);lipid metabolic process(GO:0006629)		epimerase/racemase(PC00096)	O-antigen biosynthesis->dTDP-4-dehydrorhamnose 3,5-epimerase;;				Mycobacterium tuberculosis	protein binding(GO:0005515);dTDP-4-dehydrorhamnose 3,5-epimerase activity(GO:0008830);isomerase activity(GO:0016853)	carbohydrate metabolic process(GO:0005975);dTDP-rhamnose biosynthetic process(GO:0019305);extracellular polysaccharide biosynthetic process(GO:0045226)
MYCTU|EnsemblGenome=Rv0938|UniProtKB=P9WNV3	Rv0938	Multifunctional non-homologous end joining DNA repair protein LigD;ligD;ortholog	SUBFAMILY NOT NAMED (PTHR42705:SF2)									Mycobacterium tuberculosis	nucleotide binding(GO:0000166);magnesium ion binding(GO:0000287);DNA binding(GO:0003677);catalytic activity(GO:0003824);DNA-directed DNA polymerase activity(GO:0003887);DNA primase activity(GO:0003896);DNA-directed 5'-3' RNA polymerase activity(GO:0003899);DNA ligase activity(GO:0003909);DNA ligase (ATP) activity(GO:0003910);nuclease activity(GO:0004518);exonuclease activity(GO:0004527);polynucle…	DNA ligation(GO:0006266);DNA replication, synthesis of RNA primer(GO:0006269);DNA repair(GO:0006281);double-strand break repair(GO:0006302);double-strand break repair via nonhomologous end joining(GO:0006303);DNA recombination(GO:0006310);cellular response to DNA damage stimulus(GO:0006974);metabolic process(GO:0008152);viral process(GO:0016032);DNA biosynthetic process(GO:0071897);nucleic acid p…	plasma membrane(GO:0005886)
MYCTU|EnsemblGenome=Rv2057c|UniProtKB=P9WH97	Rv2057c	50S ribosomal protein L33 1;rpmG1;ortholog	39S RIBOSOMAL PROTEIN L33, MITOCHONDRIAL-RELATED (PTHR15238:SF1)	structural constituent of ribosome(GO:0003735)	ribosomal large subunit assembly(GO:0000027)	large ribosomal subunit(GO:0015934)						Mycobacterium tuberculosis	structural constituent of ribosome(GO:0003735)	translation(GO:0006412)	ribosome(GO:0005840)
MYCTU|EnsemblGenome=Rv0974c|UniProtKB=O86318	Rv0974c	Probable acetyl-/propionyl-CoA carboxylase (Beta subunit) AccD2;accD2;ortholog	SUBFAMILY NOT NAMED (PTHR22855:SF31)	ligase activity(GO:0016874)	cellular amino acid catabolic process(GO:0009063)	catalytic complex(GO:1902494)	ligase(PC00142)					Mycobacterium tuberculosis	ligase activity(GO:0016874)	mycolic acid biosynthetic process(GO:0071768)
MYCTU|EnsemblGenome=LH57_10480|UniProtKB=I6Y7V6	Rv1925	Probable acyl-CoA ligase FadD31 (Acyl-CoA synthetase) (Acyl-CoA synthase);fadD31;ortholog	DISCO-INTERACTING PROTEIN 2 (PTHR22754:SF32)									Mycobacterium tuberculosis	catalytic activity(GO:0003824);ligase activity(GO:0016874)	lipid biosynthetic process(GO:0008610)
MYCTU|EnsemblGenome=Rv0003|UniProtKB=P9WHI9	Rv0003	DNA replication and repair protein RecF;recF;ortholog	DNA REPLICATION AND REPAIR PROTEIN RECF (PTHR32182:SF0)		DNA synthesis involved in DNA repair(GO:0000731);double-strand break repair(GO:0006302)		chromatin/chromatin-binding protein(PC00077);hydrolase(PC00121)					Mycobacterium tuberculosis	nucleotide binding(GO:0000166);DNA binding(GO:0003677);single-stranded DNA binding(GO:0003697);ATP binding(GO:0005524)	DNA replication(GO:0006260);DNA repair(GO:0006281);cellular response to DNA damage stimulus(GO:0006974);SOS response(GO:0009432)	cytoplasm(GO:0005737);cytosol(GO:0005829);plasma membrane(GO:0005886)
MYCTU|EnsemblGenome=Rv1008|UniProtKB=O08343	Rv1008	Uncharacterized metal-dependent hydrolase TatD;tatD;ortholog	SUBFAMILY NOT NAMED (PTHR46124:SF2)									Mycobacterium tuberculosis	deoxyribonuclease activity(GO:0004536);hydrolase activity(GO:0016787);hydrolase activity, acting on ester bonds(GO:0016788);endodeoxyribonuclease activity, producing 5'-phosphomonoesters(GO:0016888);metal ion binding(GO:0046872)	DNA metabolic process(GO:0006259)	plasma membrane(GO:0005886)
MYCTU|EnsemblGenome=Rv2476c|UniProtKB=O53203	Rv2476c	NAD-specific glutamate dehydrogenase;gdh;ortholog	NAD-SPECIFIC GLUTAMATE DEHYDROGENASE (PTHR11606:SF29)	oxidoreductase activity(GO:0016491)	cellular amino acid catabolic process(GO:0009063)		dehydrogenase(PC00092)	Glutamine glutamate conversion->Glutamate Dehydrogenase;;				Mycobacterium tuberculosis	glutamate dehydrogenase (NAD+) activity(GO:0004352);protein binding(GO:0005515);oxidoreductase activity(GO:0016491)	glutamate catabolic process to 2-oxoglutarate(GO:0019551);oxidation-reduction process(GO:0055114)	cell wall(GO:0005618);cytosol(GO:0005829);plasma membrane(GO:0005886)
MYCTU|EnsemblGenome=Rv0006|UniProtKB=P9WG47	Rv0006	DNA gyrase subunit A;gyrA;ortholog	DNA GYRASE SUBUNIT A (PTHR43493:SF5)	ATP binding(GO:0005524);DNA binding(GO:0003677);DNA-dependent ATPase activity(GO:0008094);catalytic activity, acting on DNA(GO:0140097)	DNA conformation change(GO:0071103);DNA metabolic process(GO:0006259)	intracellular part(GO:0044424);protein-containing complex(GO:0032991)	DNA topoisomerase(PC00017);enzyme modulator(PC00095);isomerase(PC00135)					Mycobacterium tuberculosis	nucleotide binding(GO:0000166);magnesium ion binding(GO:0000287);DNA binding(GO:0003677);DNA topoisomerase activity(GO:0003916);DNA topoisomerase type II (double strand cut, ATP-hydrolyzing) activity(GO:0003918);protein binding(GO:0005515);ATP binding(GO:0005524);isomerase activity(GO:0016853);ATPase activity(GO:0016887);DNA negative supercoiling activity(GO:0034335)	DNA metabolic process(GO:0006259);DNA-dependent DNA replication(GO:0006261);DNA topological change(GO:0006265);response to antibiotic(GO:0046677)	cell wall(GO:0005618);chromosome(GO:0005694);cytoplasm(GO:0005737);plasma membrane(GO:0005886)
MYCTU|EnsemblGenome=Rv1292|UniProtKB=P9WFW5	Rv1292	Arginine--tRNA ligase;argS;ortholog	ARGININE--TRNA LIGASE, CYTOPLASMIC (PTHR11956:SF5)	catalytic activity, acting on RNA(GO:0140098);ligase activity(GO:0016874)	cellular amino acid metabolic process(GO:0006520);formation of translation initiation ternary complex(GO:0001677);tRNA metabolic process(GO:0006399);translational elongation(GO:0006414);translational termination(GO:0006415)							Mycobacterium tuberculosis	nucleotide binding(GO:0000166);aminoacyl-tRNA ligase activity(GO:0004812);arginine-tRNA ligase activity(GO:0004814);ATP binding(GO:0005524);ligase activity(GO:0016874)	translation(GO:0006412);tRNA aminoacylation for protein translation(GO:0006418);arginyl-tRNA aminoacylation(GO:0006420)	cytoplasm(GO:0005737);cytosol(GO:0005829);plasma membrane(GO:0005886)
MYCTU|EnsemblGenome=Rv1383|UniProtKB=P9WPK5	Rv1383	Carbamoyl-phosphate synthase small chain;carA;ortholog	CARBAMOYL-PHOSPHATE SYNTHASE ARGININE-SPECIFIC SMALL CHAIN (PTHR11405:SF4)	ligase activity(GO:0016874)	cellular amino acid biosynthetic process(GO:0008652)	catalytic complex(GO:1902494);cytoplasmic part(GO:0044444)	cysteine protease(PC00081);ligase(PC00142);metalloprotease(PC00153);transferase(PC00220)	De novo pyrimidine ribonucleotides biosythesis->Carbamoyl phosphate synthetase;;				Mycobacterium tuberculosis	nucleotide binding(GO:0000166);carbamoyl-phosphate synthase (glutamine-hydrolyzing) activity(GO:0004088);ATP binding(GO:0005524);ligase activity(GO:0016874)	'de novo' pyrimidine nucleobase biosynthetic process(GO:0006207);pyrimidine nucleotide biosynthetic process(GO:0006221);arginine biosynthetic process(GO:0006526);glutamine metabolic process(GO:0006541);cellular amino acid biosynthetic process(GO:0008652);'de novo' UMP biosynthetic process(GO:0044205)
MYCTU|EnsemblGenome=Rv1326c|UniProtKB=P9WN45	Rv1326c	1,4-alpha-glucan branching enzyme GlgB;glgB;ortholog	1,4-ALPHA-GLUCAN-BRANCHING ENZYME (PTHR43651:SF3)	transferase activity, transferring hexosyl groups(GO:0016758)	carbohydrate metabolic process(GO:0005975)	cytoplasm(GO:0005737)	amylase(PC00048)					Mycobacterium tuberculosis	catalytic activity(GO:0003824);1,4-alpha-glucan branching enzyme activity(GO:0003844);hydrolase activity, hydrolyzing O-glycosyl compounds(GO:0004553);protein binding(GO:0005515);transferase activity(GO:0016740);transferase activity, transferring glycosyl groups(GO:0016757);cation binding(GO:0043169);1,4-alpha-glucan branching enzyme activity (using a glucosylated glycogenin as primer for glycoge…	carbohydrate metabolic process(GO:0005975);glycogen metabolic process(GO:0005977);glycogen biosynthetic process(GO:0005978);glucan biosynthetic process(GO:0009250);capsule polysaccharide biosynthetic process(GO:0045227)	plasma membrane(GO:0005886)
MYCTU|EnsemblGenome=Rv1604|UniProtKB=O53907	Rv1604	Probable inositol 1-monophosphatase ImpA;impA;ortholog	INOSITOL-1-MONOPHOSPHATASE (PTHR20854:SF42)	inositol phosphate phosphatase activity(GO:0052745)	alcohol metabolic process(GO:0006066);cellular carbohydrate metabolic process(GO:0044262);organophosphate catabolic process(GO:0046434);signal transduction(GO:0007165);small molecule catabolic process(GO:0044282)		phosphatase(PC00181)					Mycobacterium tuberculosis	inositol monophosphate 1-phosphatase activity(GO:0008934);hydrolase activity(GO:0016787);metal ion binding(GO:0046872);inositol monophosphate 3-phosphatase activity(GO:0052832);inositol monophosphate 4-phosphatase activity(GO:0052833);inositol monophosphate phosphatase activity(GO:0052834)	inositol biosynthetic process(GO:0006021);phosphatidylinositol phosphorylation(GO:0046854)	plasma membrane(GO:0005886)
MYCTU|EnsemblGenome=Rv1007c|UniProtKB=P9WFU5	Rv1007c	Methionine--tRNA ligase;metG;ortholog	METHIONINE--TRNA LIGASE, MITOCHONDRIAL (PTHR43326:SF1)	catalytic activity, acting on RNA(GO:0140098);ligase activity(GO:0016874)	cellular amino acid metabolic process(GO:0006520);formation of translation initiation ternary complex(GO:0001677);tRNA metabolic process(GO:0006399);translational elongation(GO:0006414);translational termination(GO:0006415)		aminoacyl-tRNA synthetase(PC00047)					Mycobacterium tuberculosis	nucleotide binding(GO:0000166);aminoacyl-tRNA ligase activity(GO:0004812);methionine-tRNA ligase activity(GO:0004825);ATP binding(GO:0005524);ligase activity(GO:0016874)	translation(GO:0006412);tRNA aminoacylation for protein translation(GO:0006418);methionyl-tRNA aminoacylation(GO:0006431)	cytoplasm(GO:0005737);plasma membrane(GO:0005886)
MYCTU|EnsemblGenome=Rv1448c|UniProtKB=P9WG33	Rv1448c	Transaldolase;tal;ortholog	SUBFAMILY NOT NAMED (PTHR10683:SF32)			intracellular(GO:0005622)						Mycobacterium tuberculosis	catalytic activity(GO:0003824);sedoheptulose-7-phosphate:D-glyceraldehyde-3-phosphate glyceronetransferase activity(GO:0004801);transferase activity(GO:0016740)	carbohydrate metabolic process(GO:0005975);pentose-phosphate shunt(GO:0006098)	extracellular region(GO:0005576);cytoplasm(GO:0005737);cytosol(GO:0005829)
MYCTU|EnsemblGenome=Rv3731|UniProtKB=L0TDE1	Rv3731	DNA ligase C;ligC;ortholog	SUBFAMILY NOT NAMED (PTHR45674:SF10)	catalytic activity, acting on DNA(GO:0140097);ligase activity(GO:0016874)	DNA biosynthetic process(GO:0071897);DNA strand elongation involved in DNA replication(GO:0006271);RNA biosynthetic process(GO:0032774);RNA catabolic process(GO:0006401)	cytoplasm(GO:0005737)	DNA ligase(PC00012)					Mycobacterium tuberculosis	nucleotide binding(GO:0000166);DNA ligase (ATP) activity(GO:0003910);ATP binding(GO:0005524);ligase activity(GO:0016874)	DNA repair(GO:0006281);DNA recombination(GO:0006310)
MYCTU|EnsemblGenome=Rv2072c|UniProtKB=P9WGA9	Rv2072c	Precorrin-6Y C(5,15)-methyltransferase [decarboxylating];cobL;ortholog	SUBFAMILY NOT NAMED (PTHR43182:SF1)									Mycobacterium tuberculosis	methyltransferase activity(GO:0008168);protein methyltransferase activity(GO:0008276);transferase activity(GO:0016740);precorrin-6Y C5,15-methyltransferase (decarboxylating) activity(GO:0046025)	protein methylation(GO:0006479);cobalamin biosynthetic process(GO:0009236);methylation(GO:0032259)	cell wall(GO:0005618)
MYCTU|EnsemblGenome=Rv2584c|UniProtKB=P9WQ07	Rv2584c	Adenine phosphoribosyltransferase;apt;ortholog	ADENINE PHOSPHORIBOSYLTRANSFERASE-RELATED (PTHR11776:SF0)	transferase activity, transferring pentosyl groups(GO:0016763)	nucleobase-containing compound biosynthetic process(GO:0034654);purine nucleobase biosynthetic process(GO:0009113)			Adenine and hypoxanthine salvage pathway->Adenine phosphoribosyl transferase;;				Mycobacterium tuberculosis	adenine phosphoribosyltransferase activity(GO:0003999);transferase activity(GO:0016740);transferase activity, transferring glycosyl groups(GO:0016757)	purine ribonucleoside salvage(GO:0006166);adenine salvage(GO:0006168);nucleoside metabolic process(GO:0009116);AMP salvage(GO:0044209)	cytoplasm(GO:0005737);plasma membrane(GO:0005886)
MYCTU|EnsemblGenome=LH57_05360|UniProtKB=O53896	Rv0983	Probable serine protease PepD (Serine proteinase) (MTB32B);pepD;ortholog	SERINE ENDOPROTEASE DEGS (PTHR43019:SF4)				serine protease(PC00203)					Mycobacterium tuberculosis	serine-type endopeptidase activity(GO:0004252);peptidase activity(GO:0008233);serine-type peptidase activity(GO:0008236)	proteolysis(GO:0006508);pathogenesis(GO:0009405);protein catabolic process(GO:0030163);cellular response to antibiotic(GO:0071236)	extracellular region(GO:0005576);membrane(GO:0016020);integral component of membrane(GO:0016021)
MYCTU|EnsemblGenome=Rv0233|UniProtKB=P9WH69	Rv0233	R2-like ligand binding oxidase;nrdB;ortholog	SUBFAMILY NOT NAMED (PTHR23409:SF36)									Mycobacterium tuberculosis	iron ion binding(GO:0005506);protein binding(GO:0005515);oxidoreductase activity(GO:0016491);manganese ion binding(GO:0030145);identical protein binding(GO:0042802);metal ion binding(GO:0046872)	deoxyribonucleotide biosynthetic process(GO:0009263);oxidation-reduction process(GO:0055114)	cytosol(GO:0005829)
MYCTU|EnsemblGenome=Rv1023|UniProtKB=P9WNL1	Rv1023	Enolase;eno;ortholog	ENOLASE (PTHR11902:SF1)					Glycolysis->Enolase;;				Mycobacterium tuberculosis	magnesium ion binding(GO:0000287);phosphopyruvate hydratase activity(GO:0004634);lyase activity(GO:0016829);metal ion binding(GO:0046872)	glycolytic process(GO:0006096)	phosphopyruvate hydratase complex(GO:0000015);extracellular region(GO:0005576);cell wall(GO:0005618);cytoplasm(GO:0005737);plasma membrane(GO:0005886);cell surface(GO:0009986)
MYCTU|EnsemblGenome=Rv0013|UniProtKB=P9WN35	Rv0013	Anthranilate synthase component 2;trpG;ortholog	MULTIFUNCTIONAL TRYPTOPHAN BIOSYNTHESIS PROTEIN (PTHR43418:SF4)	lyase activity(GO:0016829)	aromatic compound biosynthetic process(GO:0019438);cellular amino acid biosynthetic process(GO:0008652);cellular nitrogen compound biosynthetic process(GO:0044271);heterocycle biosynthetic process(GO:0018130);organic cyclic compound biosynthetic process(GO:1901362)	cytosol(GO:0005829)	cysteine protease(PC00081);glycosyltransferase(PC00111);lyase(PC00144)	Tryptophan biosynthesis->Anthranilate synthase;;Tryptophan biosynthesis->Anthranilate phosphoribosyl transferase;;;				Mycobacterium tuberculosis	anthranilate synthase activity(GO:0004049);lyase activity(GO:0016829)	tryptophan biosynthetic process(GO:0000162);glutamine metabolic process(GO:0006541);cellular amino acid biosynthetic process(GO:0008652);aromatic amino acid family biosynthetic process(GO:0009073)	plasma membrane(GO:0005886)
MYCTU|EnsemblGenome=Rv0436c|UniProtKB=P9WPG1	Rv0436c	CDP-diacylglycerol--serine O-phosphatidyltransferase;pssA;ortholog										Mycobacterium tuberculosis	CDP-diacylglycerol-serine O-phosphatidyltransferase activity(GO:0003882);transferase activity(GO:0016740);phosphotransferase activity, for other substituted phosphate groups(GO:0016780)	lipid metabolic process(GO:0006629);phospholipid biosynthetic process(GO:0008654)	extracellular region(GO:0005576);plasma membrane(GO:0005886);membrane(GO:0016020);integral component of membrane(GO:0016021)
MYCTU|EnsemblGenome=Rv0127|UniProtKB=O07177	Rv0127	Maltokinase;mak;ortholog										Mycobacterium tuberculosis	nucleotide binding(GO:0000166);ATP binding(GO:0005524);kinase activity(GO:0016301);transferase activity(GO:0016740)	carbohydrate metabolic process(GO:0005975);glycogen metabolic process(GO:0005977);glycogen biosynthetic process(GO:0005978);trehalose biosynthetic process(GO:0005992);phosphorylation(GO:0016310);carbohydrate phosphorylation(GO:0046835)	cytosol(GO:0005829);plasma membrane(GO:0005886)
MYCTU|EnsemblGenome=Rv3411c|UniProtKB=P9WKI7	Rv3411c	Inosine-5'-monophosphate dehydrogenase;guaB;ortholog	INOSINE-5'-MONOPHOSPHATE DEHYDROGENASE (PTHR11911:SF111)	oxidoreductase activity, acting on the CH-OH group of donors, NAD or NADP as acceptor(GO:0016616)	nucleobase-containing small molecule biosynthetic process(GO:0034404);purine ribonucleoside triphosphate biosynthetic process(GO:0009206);purine ribonucleotide biosynthetic process(GO:0009152)			De novo purine biosynthesis->IMP dehydrogenase;;				Mycobacterium tuberculosis	nucleotide binding(GO:0000166);catalytic activity(GO:0003824);IMP dehydrogenase activity(GO:0003938);oxidoreductase activity(GO:0016491);metal ion binding(GO:0046872)	purine nucleotide biosynthetic process(GO:0006164);GMP biosynthetic process(GO:0006177);IMP catabolic process(GO:0006204);oxidation-reduction process(GO:0055114);XMP biosynthetic process(GO:0097293)	cell wall(GO:0005618);plasma membrane(GO:0005886)
MYCTU|EnsemblGenome=Rv1102c|UniProtKB=P9WIH9	Rv1102c	Endoribonuclease MazF3;mazF3;ortholog	SUBFAMILY NOT NAMED (PTHR33988:SF2)									Mycobacterium tuberculosis	DNA binding(GO:0003677);nuclease activity(GO:0004518);endonuclease activity(GO:0004519);endoribonuclease activity(GO:0004521);protein binding(GO:0005515);hydrolase activity(GO:0016787)	mRNA catabolic process(GO:0006402);rRNA catabolic process(GO:0016075);negative regulation of translation(GO:0017148);negative regulation of transcription, DNA-templated(GO:0045892);negative regulation of growth(GO:0045926);positive regulation of growth(GO:0045927);nucleic acid phosphodiester bond hydrolysis(GO:0090305);RNA phosphodiester bond hydrolysis, endonucleolytic(GO:0090502)
MYCTU|EnsemblGenome=Rv2439c|UniProtKB=P9WHU9	Rv2439c	Glutamate 5-kinase;proB;ortholog	GLUTAMATE 5-KINASE (PTHR43654:SF3)	kinase activity(GO:0016301)	cellular amino acid biosynthetic process(GO:0008652);heterocycle biosynthetic process(GO:0018130);organic cyclic compound biosynthetic process(GO:1901362)	cytosol(GO:0005829)	amino acid kinase(PC00045);dehydrogenase(PC00092)	Proline biosynthesis->Glutamyl kinase;;				Mycobacterium tuberculosis	nucleotide binding(GO:0000166);RNA binding(GO:0003723);glutamate 5-kinase activity(GO:0004349);ATP binding(GO:0005524);kinase activity(GO:0016301);transferase activity(GO:0016740)	proline biosynthetic process(GO:0006561);cellular amino acid biosynthetic process(GO:0008652);phosphorylation(GO:0016310);L-proline biosynthetic process(GO:0055129)	cytoplasm(GO:0005737)
MYCTU|EnsemblGenome=LH57_10350|UniProtKB=O07732	Rv1900c	Probable lignin peroxidase LipJ;lipJ;ortholog	SUBFAMILY NOT NAMED (PTHR43433:SF8)									Mycobacterium tuberculosis	adenylate cyclase activity(GO:0004016);peroxidase activity(GO:0004601);phosphorus-oxygen lyase activity(GO:0016849);manganese ion binding(GO:0030145);protein homodimerization activity(GO:0042803)	cAMP biosynthetic process(GO:0006171);cyclic nucleotide biosynthetic process(GO:0009190);intracellular signal transduction(GO:0035556);cellular oxidant detoxification(GO:0098869)
MYCTU|EnsemblGenome=Rv0015c|UniProtKB=P9WI83	Rv0015c	Serine/threonine-protein kinase PknA;pknA;ortholog	SUBFAMILY NOT NAMED (PTHR43289:SF11)	protein kinase activity(GO:0004672)			protein kinase(PC00193)					Mycobacterium tuberculosis	nucleotide binding(GO:0000166);protein kinase activity(GO:0004672);protein serine/threonine kinase activity(GO:0004674);protein binding(GO:0005515);ATP binding(GO:0005524);kinase activity(GO:0016301);transferase activity(GO:0016740)	protein phosphorylation(GO:0006468);regulation of cell shape(GO:0008360);pathogenesis(GO:0009405);phosphorylation(GO:0016310);positive regulation of catalytic activity(GO:0043085);negative regulation of catalytic activity(GO:0043086);positive regulation of DNA binding(GO:0043388);growth of symbiont in host(GO:0044117);negative regulation of fatty acid biosynthetic process(GO:0045717);protein auto…	extracellular region(GO:0005576);cytosol(GO:0005829);plasma membrane(GO:0005886);membrane(GO:0016020);integral component of membrane(GO:0016021)
MYCTU|EnsemblGenome=Rv2947c|UniProtKB=P96284	Rv2947c	Putative inactive phenolphthiocerol synthesis polyketide synthase type I Pks15;pks15;ortholog	POLYKETIDE SYNTHASE 13-RELATED (PTHR45681:SF3)									Mycobacterium tuberculosis	catalytic activity(GO:0003824);transferase activity(GO:0016740);cofactor binding(GO:0048037)	glycolipid biosynthetic process(GO:0009247)	cytosol(GO:0005829)
MYCTU|EnsemblGenome=Rv3911|UniProtKB=O53590	Rv3911	ECF RNA polymerase sigma factor SigM;sigM;ortholog	SUBFAMILY NOT NAMED (PTHR43133:SF30)				winged helix/forkhead transcription factor(PC00246)					Mycobacterium tuberculosis	DNA binding(GO:0003677);DNA-binding transcription factor activity(GO:0003700);sigma factor activity(GO:0016987)	DNA-templated transcription, initiation(GO:0006352);regulation of transcription, DNA-templated(GO:0006355);response to xenobiotic stimulus(GO:0009410);response to water(GO:0009415);positive regulation of transcription, DNA-templated(GO:0045893);regulation of DNA-templated transcription, initiation(GO:2000142)	plasma membrane(GO:0005886)
MYCTU|EnsemblGenome=Rv2274c|UniProtKB=P9WIH7	Rv2274c	Putative toxin MazF8;mazF8;ortholog										Mycobacterium tuberculosis	nuclease activity(GO:0004518);endonuclease activity(GO:0004519);hydrolase activity(GO:0016787)	nucleic acid phosphodiester bond hydrolysis(GO:0090305)
MYCTU|EnsemblGenome=LH57_04120|UniProtKB=P71815	Rv0758	Possible two component system response sensor kinase membrane associated PhoR;phoR;ortholog	SENSOR PROTEIN QSEC (PTHR45436:SF5)									Mycobacterium tuberculosis	phosphorelay sensor kinase activity(GO:0000155);nucleotide binding(GO:0000166);protein histidine kinase activity(GO:0004673);ATP binding(GO:0005524);kinase activity(GO:0016301);transferase activity(GO:0016740);transferase activity, transferring phosphorus-containing groups(GO:0016772)	phosphorelay signal transduction system(GO:0000160);signal transduction(GO:0007165);phosphorylation(GO:0016310);peptidyl-histidine phosphorylation(GO:0018106);signal transduction by protein phosphorylation(GO:0023014)	membrane(GO:0016020);integral component of membrane(GO:0016021)
MYCTU|EnsemblGenome=Rv3234c|UniProtKB=P9WKC5	Rv3234c	Probable diacyglycerol O-acyltransferase tgs3;tgs3;ortholog	O-ACYLTRANSFERASE (WSD1-LIKE) FAMILY PROTEIN (PTHR31650:SF1)	transferase activity, transferring acyl groups other than amino-acyl groups(GO:0016747)	glycerolipid biosynthetic process(GO:0045017);triglyceride metabolic process(GO:0006641)	plasma membrane(GO:0005886)						Mycobacterium tuberculosis	diacylglycerol O-acyltransferase activity(GO:0004144);transferase activity(GO:0016740);transferase activity, transferring acyl groups(GO:0016746)	response to hypoxia(GO:0001666);glycerol metabolic process(GO:0006071);lipid metabolic process(GO:0006629);triglyceride biosynthetic process(GO:0019432);glycerolipid biosynthetic process(GO:0045017)
MYCTU|EnsemblGenome=LH57_18385|UniProtKB=O50394	Rv3366	Putative tRNA (cytidine(34)-2'-O)-methyltransferase;spoU;ortholog	TRNA (CYTIDINE(34)-2'-O)-METHYLTRANSFERASE (PTHR42971:SF1)		tRNA methylation(GO:0030488)		RNA methyltransferase(PC00033)					Mycobacterium tuberculosis	RNA binding(GO:0003723);methyltransferase activity(GO:0008168);RNA methyltransferase activity(GO:0008173);tRNA methyltransferase activity(GO:0008175);S-adenosylmethionine-dependent methyltransferase activity(GO:0008757);transferase activity(GO:0016740)	RNA methylation(GO:0001510);RNA processing(GO:0006396);tRNA processing(GO:0008033);tRNA methylation(GO:0030488);methylation(GO:0032259)	cytoplasm(GO:0005737)
MYCTU|EnsemblGenome=Rv2964|UniProtKB=P9WHM3	Rv2964	Formyltetrahydrofolate deformylase;purU;ortholog	FORMYLTETRAHYDROFOLATE DEFORMYLASE 1, MITOCHONDRIAL (PTHR42706:SF1)	hydrolase activity(GO:0016787);ligase activity(GO:0016874);transferase activity(GO:0016740)	nucleobase-containing compound metabolic process(GO:0006139)		hydrolase(PC00121);ligase(PC00142);transferase(PC00220)	Formyltetrahydroformate biosynthesis->Formyltetrahydrofolate deformylase;;Tetrahydrofolate biosynthesis->Glycine hydroxymethyltransferase;;De novo purine biosynthesis->Phosphoribosylglycinamide formyltransferase;;;;				Mycobacterium tuberculosis	formyltetrahydrofolate deformylase activity(GO:0008864);hydroxymethyl-, formyl- and related transferase activity(GO:0016742);hydrolase activity(GO:0016787)	purine nucleotide biosynthetic process(GO:0006164);'de novo' IMP biosynthetic process(GO:0006189);one-carbon metabolic process(GO:0006730);biosynthetic process(GO:0009058)
MYCTU|EnsemblGenome=Rv3764c|UniProtKB=O69729	Rv3764c	Probable sensor histidine kinase TcrY;tcrY;ortholog	SENSOR PROTEIN QSEC (PTHR45436:SF5)									Mycobacterium tuberculosis	phosphorelay sensor kinase activity(GO:0000155);nucleotide binding(GO:0000166);magnesium ion binding(GO:0000287);protein histidine kinase activity(GO:0004673);calcium ion binding(GO:0005509);protein binding(GO:0005515);ATP binding(GO:0005524);kinase activity(GO:0016301);transferase activity(GO:0016740);transferase activity, transferring phosphorus-containing groups(GO:0016772);ATPase activity(GO:…	phosphorelay signal transduction system(GO:0000160);signal transduction(GO:0007165);phosphorylation(GO:0016310);peptidyl-histidine phosphorylation(GO:0018106);signal transduction by protein phosphorylation(GO:0023014);protein autophosphorylation(GO:0046777)	cytosol(GO:0005829);plasma membrane(GO:0005886);membrane(GO:0016020);integral component of membrane(GO:0016021)
MYCTU|EnsemblGenome=Rv2482c|UniProtKB=P9WI61	Rv2482c	Glycerol-3-phosphate acyltransferase;plsB;ortholog	GLYCEROL-3-PHOSPHATE ACYLTRANSFERASE (PTHR12563:SF14)	transferase activity, transferring acyl groups other than amino-acyl groups(GO:0016747)	carbohydrate derivative metabolic process(GO:1901135);fatty acid metabolic process(GO:0006631);glycerolipid biosynthetic process(GO:0045017);phospholipid biosynthetic process(GO:0008654);triglyceride metabolic process(GO:0006641)	plasma membrane(GO:0005886)						Mycobacterium tuberculosis	glycerol-3-phosphate O-acyltransferase activity(GO:0004366);O-acyltransferase activity(GO:0008374);transferase activity(GO:0016740);transferase activity, transferring acyl groups(GO:0016746);sn-1-glycerol-3-phosphate C16:0-DCA-CoA acyl transferase activity(GO:0102420)	lipid metabolic process(GO:0006629);phospholipid biosynthetic process(GO:0008654);CDP-diacylglycerol biosynthetic process(GO:0016024);cellular lipid metabolic process(GO:0044255)	plasma membrane(GO:0005886);membrane(GO:0016020)
MYCTU|EnsemblGenome=Rv0808|UniProtKB=P9WHQ7	Rv0808	Amidophosphoribosyltransferase;purF;ortholog	AMIDOPHOSPHORIBOSYLTRANSFERASE (PTHR11907:SF0)	transferase activity(GO:0016740)	monosaccharide metabolic process(GO:0005996)		cysteine protease(PC00081);transferase(PC00220)	De novo purine biosynthesis->Amidophosphoribosyl transferase;;				Mycobacterium tuberculosis	magnesium ion binding(GO:0000287);amidophosphoribosyltransferase activity(GO:0004044);transferase activity(GO:0016740);transferase activity, transferring glycosyl groups(GO:0016757);metal ion binding(GO:0046872);iron-sulfur cluster binding(GO:0051536);4 iron, 4 sulfur cluster binding(GO:0051539)	purine nucleotide biosynthetic process(GO:0006164);'de novo' IMP biosynthetic process(GO:0006189);glutamine metabolic process(GO:0006541);purine nucleobase biosynthetic process(GO:0009113);nucleoside metabolic process(GO:0009116)
MYCTU|EnsemblGenome=Rv1662|UniProtKB=O65933	Rv1662	Probable polyketide synthase Pks8;pks8;ortholog	SUBFAMILY NOT NAMED (PTHR43775:SF17)	hydrolase activity, acting on ester bonds(GO:0016788);ligase activity(GO:0016874);methyltransferase activity(GO:0008168);oxidoreductase activity(GO:0016491);transferase activity, transferring acyl groups(GO:0016746)	cellular amino acid metabolic process(GO:0006520);fatty acid biosynthetic process(GO:0006633)		acyltransferase(PC00042);dehydrogenase(PC00092);esterase(PC00097);ligase(PC00142);methyltransferase(PC00155)					Mycobacterium tuberculosis	catalytic activity(GO:0003824);zinc ion binding(GO:0008270);oxidoreductase activity(GO:0016491);transferase activity(GO:0016740);cofactor binding(GO:0048037)	unsaturated fatty acid biosynthetic process(GO:0006636);oxidation-reduction process(GO:0055114)
MYCTU|EnsemblGenome=Rv1826|UniProtKB=P9WN55	Rv1826	Glycine cleavage system H protein;gcvH;ortholog	GLYCINE CLEAVAGE SYSTEM H PROTEIN (PTHR11715:SF24)									Mycobacterium tuberculosis		glycine decarboxylation via glycine cleavage system(GO:0019464)	glycine cleavage complex(GO:0005960)
MYCTU|EnsemblGenome=LH57_05410|UniProtKB=O05576	Rv0993	UTP--glucose-1-phosphate uridylyltransferase GalU (UDP-glucose pyrophosphorylase) (UDPGP) (Alpha-D-glucosyl-1-phosphate uridylyltransferase) (Uridine diphosphoglucose pyrophosphorylase);galU;ortholog	UTP--GLUCOSE-1-PHOSPHATE URIDYLYLTRANSFERASE (PTHR43197:SF1)	enzyme regulator activity(GO:0030234);guanyl-nucleotide exchange factor activity(GO:0005085);nucleotidyltransferase activity(GO:0016779);translation initiation factor activity(GO:0003743);translation regulator activity(GO:0045182)	glycogen metabolic process(GO:0005977);monosaccharide metabolic process(GO:0005996);phospholipid metabolic process(GO:0006644)		guanyl-nucleotide exchange factor(PC00113);nucleotidyltransferase(PC00174);translation initiation factor(PC00224)					Mycobacterium tuberculosis	UTP:glucose-1-phosphate uridylyltransferase activity(GO:0003983);transferase activity(GO:0016740);nucleotidyltransferase activity(GO:0016779)	UDP-glucose metabolic process(GO:0006011);biosynthetic process(GO:0009058)	plasma membrane(GO:0005886)
MYCTU|EnsemblGenome=Rv3554|UniProtKB=P71846	Rv3554	Possible electron transfer protein FdxB;fdxB;ortholog	FERREDOXIN-3, CHLOROPLASTIC-RELATED (PTHR43112:SF3)				reductase(PC00198)					Mycobacterium tuberculosis	electron transfer activity(GO:0009055);oxidoreductase activity(GO:0016491);metal ion binding(GO:0046872);iron-sulfur cluster binding(GO:0051536);2 iron, 2 sulfur cluster binding(GO:0051537)	lipid metabolic process(GO:0006629);electron transport chain(GO:0022900);oxidation-reduction process(GO:0055114)	membrane(GO:0016020);integral component of membrane(GO:0016021)
MYCTU|EnsemblGenome=LH57_18455|UniProtKB=O50408	Rv3379c	Probable 1-deoxy-D-xylulose 5-phosphate synthase Dxs2 (1-deoxyxylulose-5-phosphate synthase) (DXP synthase) (DXPS);dxs2;ortholog	1-DEOXY-D-XYLULOSE-5-PHOSPHATE SYNTHASE, CHLOROPLASTIC (PTHR43322:SF5)				dehydrogenase(PC00092);lyase(PC00144);transketolase(PC00221)	Thiamin biosynthesis->1-Deoxyxylulose-5-phosphate synthase;;Vitamin B6 biosynthesis->1-Deoxyxylulose-5-phosphate synthase;;Pyridoxal-5-phosphate biosynthesis->1-Deoxyxylulose-5-phosphate synthase;;;;				Mycobacterium tuberculosis	catalytic activity(GO:0003824);1-deoxy-D-xylulose-5-phosphate synthase activity(GO:0008661);transferase activity(GO:0016740);metal ion binding(GO:0046872)	terpenoid biosynthetic process(GO:0016114)	cytosol(GO:0005829);plasma membrane(GO:0005886)

## Sheet: organic substance metabolic pro
Column1	Column2	Column3	Column4	Column5	Column6	Column7	Column8	Column9	Column10	Column11	Column12	Column13	Column14	Column15	Column16	Column17
MYCTU|EnsemblGenome=Rv2941|UniProtKB=P9WQ59	Rv2941	Long-chain-fatty-acid--AMP ligase FadD28;fadD28;ortholog	DISCO-INTERACTING PROTEIN 2 (PTHR22754:SF32)									Mycobacterium tuberculosis	nucleotide binding(GO:0000166);catalytic activity(GO:0003824);fatty-acyl-CoA synthase activity(GO:0004321);ATP binding(GO:0005524);ligase activity(GO:0016874);adenylyltransferase activity(GO:0070566)	lipid metabolic process(GO:0006629);fatty acid metabolic process(GO:0006631);fatty acid biosynthetic process(GO:0006633);lipid biosynthetic process(GO:0008610);growth of symbiont in host cell(GO:0044119);suppression by symbiont of host innate immune response(GO:0052170);response to host immune response(GO:0052572);DIM/DIP cell wall layer assembly(GO:0071770)	cytosol(GO:0005829);plasma membrane(GO:0005886)
MYCTU|EnsemblGenome=LH57_13435|UniProtKB=O53185	Rv2458	Probable homocysteine S-methyltransferase MmuM (S-methylmethionine:homocysteine methyltransferase) (Cysteine methyltransferase);mmuM;ortholog	ZGC:172121 (PTHR46015:SF1)	S-adenosylmethionine-dependent methyltransferase activity(GO:0008757)	cellular amino acid biosynthetic process(GO:0008652);cellular modified amino acid metabolic process(GO:0006575);sulfur compound metabolic process(GO:0006790)			Methionine biosynthesis->Homocysteine transmethylase;;Formyltetrahydroformate biosynthesis->Cobalamin dependent homocysteine transmethylase;;;				Mycobacterium tuberculosis	methyltransferase activity(GO:0008168);zinc ion binding(GO:0008270);transferase activity(GO:0016740);metal ion binding(GO:0046872);betaine-homocysteine S-methyltransferase activity(GO:0047150)	methionine biosynthetic process(GO:0009086);methylation(GO:0032259)
MYCTU|EnsemblGenome=Rv1300|UniProtKB=P9WHV3	Rv1300	Release factor glutamine methyltransferase;prmC;ortholog	HEMK METHYLTRANSFERASE FAMILY MEMBER 1 (PTHR18895:SF74)									Mycobacterium tuberculosis	nucleic acid binding(GO:0003676);methyltransferase activity(GO:0008168);protein methyltransferase activity(GO:0008276);transferase activity(GO:0016740);protein-glutamine N-methyltransferase activity(GO:0036009);protein-(glutamine-N5) methyltransferase activity(GO:0102559)	protein methylation(GO:0006479);peptidyl-glutamine methylation(GO:0018364);methylation(GO:0032259)
MYCTU|EnsemblGenome=Rv0050|UniProtKB=P71707	Rv0050	Penicillin-binding protein 1A;ponA1;ortholog	SUBFAMILY NOT NAMED (PTHR32282:SF8)	amide binding(GO:0033218);carboxylic acid binding(GO:0031406);drug binding(GO:0008144);heterocyclic compound binding(GO:1901363);organic cyclic compound binding(GO:0097159);transferase activity, transferring hexosyl groups(GO:0016758)	peptidoglycan biosynthetic process(GO:0009252);response to antibiotic(GO:0046677)							Mycobacterium tuberculosis	catalytic activity(GO:0003824);carboxypeptidase activity(GO:0004180);peptidase activity(GO:0008233);penicillin binding(GO:0008658);peptidoglycan glycosyltransferase activity(GO:0008955);serine-type D-Ala-D-Ala carboxypeptidase activity(GO:0009002);transferase activity(GO:0016740);transferase activity, transferring glycosyl groups(GO:0016757);hydrolase activity(GO:0016787)	proteolysis(GO:0006508);metabolic process(GO:0008152);regulation of cell shape(GO:0008360);peptidoglycan biosynthetic process(GO:0009252);cellular response to hypoxia(GO:0071456);cell wall organization(GO:0071555)	plasma membrane(GO:0005886);membrane(GO:0016020);integral component of membrane(GO:0016021);outer membrane-bounded periplasmic space(GO:0030288)
MYCTU|EnsemblGenome=Rv3715c|UniProtKB=P9WHI3	Rv3715c	Recombination protein RecR;recR;ortholog	RECOMBINATION PROTEIN RECR (PTHR30446:SF0)	DNA binding(GO:0003677)	DNA repair(GO:0006281)							Mycobacterium tuberculosis	DNA binding(GO:0003677);metal ion binding(GO:0046872)	DNA repair(GO:0006281);DNA recombination(GO:0006310);cellular response to DNA damage stimulus(GO:0006974)
MYCTU|EnsemblGenome=Rv3537|UniProtKB=P71864	Rv3537	3-oxosteroid 1-dehydrogenase;kstD;ortholog	SUBFAMILY NOT NAMED (PTHR43400:SF7)				dehydrogenase(PC00092);oxidase(PC00175)					Mycobacterium tuberculosis	oxidoreductase activity(GO:0016491);3-oxosteroid 1-dehydrogenase activity(GO:0047571)	lipid metabolic process(GO:0006629);steroid biosynthetic process(GO:0006694);cholesterol catabolic process(GO:0006707);steroid metabolic process(GO:0008202);lipid catabolic process(GO:0016042);oxidation-reduction process(GO:0055114)	plasma membrane(GO:0005886)
MYCTU|EnsemblGenome=Rv0782|UniProtKB=P71834	Rv0782	Probable protease II PtrBb [second part] (Oligopeptidase B);ptrBb;ortholog	PROTEASE 2 (PTHR11757:SF16)					Vasopressin synthesis->Endo Peptidase;;				Mycobacterium tuberculosis	serine-type endopeptidase activity(GO:0004252);peptidase activity(GO:0008233);serine-type peptidase activity(GO:0008236);serine-type exopeptidase activity(GO:0070008)	proteolysis(GO:0006508)
MYCTU|EnsemblGenome=LH57_15070|UniProtKB=O33298	Rv2756c	Possible type I restriction/modification system DNA methylase HsdM (M protein) (DNA methyltransferase);hsdM;ortholog	SUBFAMILY NOT NAMED (PTHR42998:SF1)	DNA binding(GO:0003677)								Mycobacterium tuberculosis	DNA binding(GO:0003677);methyltransferase activity(GO:0008168);N-methyltransferase activity(GO:0008170);transferase activity(GO:0016740)	DNA methylation(GO:0006306);methylation(GO:0032259)	cell wall(GO:0005618);plasma membrane(GO:0005886)
MYCTU|EnsemblGenome=Rv0629c|UniProtKB=P9WHJ1	Rv0629c	RecBCD enzyme subunit RecD;recD;ortholog	RECBCD ENZYME SUBUNIT RECD (PTHR43788:SF6)									Mycobacterium tuberculosis	nucleotide binding(GO:0000166);DNA binding(GO:0003677);DNA helicase activity(GO:0003678);helicase activity(GO:0004386);nuclease activity(GO:0004518);exonuclease activity(GO:0004527);ATP binding(GO:0005524);exodeoxyribonuclease V activity(GO:0008854);hydrolase activity(GO:0016787)	double-strand break repair via homologous recombination(GO:0000724);DNA repair(GO:0006281);double-strand break repair(GO:0006302);DNA recombination(GO:0006310);cellular response to DNA damage stimulus(GO:0006974);DNA duplex unwinding(GO:0032508);nucleic acid phosphodiester bond hydrolysis(GO:0090305)	cell wall(GO:0005618);cytosol(GO:0005829);plasma membrane(GO:0005886);exodeoxyribonuclease V complex(GO:0009338)
MYCTU|EnsemblGenome=Rv3567c|UniProtKB=P9WND9	Rv3567c	Flavin-dependent monooxygenase, reductase subunit HsaB;hsaB;ortholog	SUBFAMILY NOT NAMED (PTHR30466:SF11)	oxidoreductase activity(GO:0016491)								Mycobacterium tuberculosis	FMN binding(GO:0010181);oxidoreductase activity(GO:0016491);oxidoreductase activity, acting on the CH-NH group of donors, NAD or NADP as acceptor(GO:0016646);flavin reductase (NADH) activity(GO:0036382);cofactor binding(GO:0048037);flavin adenine dinucleotide binding(GO:0050660)	lipid metabolic process(GO:0006629);steroid biosynthetic process(GO:0006694);cholesterol catabolic process(GO:0006707);steroid metabolic process(GO:0008202);lipid catabolic process(GO:0016042);aromatic compound catabolic process(GO:0019439);oxidation-reduction process(GO:0055114)
MYCTU|EnsemblGenome=Rv2869c|UniProtKB=P9WHS3	Rv2869c	Zinc metalloprotease Rip1;rip1;ortholog	MEMBRANE METALLOPROTEASE ARASP2, CHLOROPLASTIC-RELATED (PTHR42837:SF2)				metalloprotease(PC00153)					Mycobacterium tuberculosis	metalloendopeptidase activity(GO:0004222);peptidase activity(GO:0008233);metallopeptidase activity(GO:0008237);hydrolase activity(GO:0016787);metal ion binding(GO:0046872)	proteolysis(GO:0006508)	plasma membrane(GO:0005886);membrane(GO:0016020);integral component of membrane(GO:0016021)
MYCTU|EnsemblGenome=Rv0408|UniProtKB=P9WHP1	Rv0408	Phosphate acetyltransferase;pta;ortholog	PHOSPHATE ACETYLTRANSFERASE (PTHR43356:SF3)	acetyltransferase activity(GO:0016407);lyase activity(GO:0016829);oxidoreductase activity(GO:0016491)	carbohydrate metabolic process(GO:0005975);cellular amino acid catabolic process(GO:0009063);phosphate-containing compound metabolic process(GO:0006796);tricarboxylic acid cycle(GO:0006099)		acetyltransferase(PC00038);acyltransferase(PC00042);decarboxylase(PC00089);dehydrogenase(PC00092)	Acetate utilization->Phosphate acetyltransferase;;				Mycobacterium tuberculosis	phosphate acetyltransferase activity(GO:0008959);acetyltransferase activity(GO:0016407);transferase activity(GO:0016740);transferase activity, transferring acyl groups(GO:0016746)	acetyl-CoA biosynthetic process(GO:0006085)	extracellular region(GO:0005576);cytoplasm(GO:0005737)
MYCTU|EnsemblGenome=Rv0120c|UniProtKB=P9WNM9	Rv0120c	Elongation factor G-like protein;Rv0120c;ortholog	SUBFAMILY NOT NAMED (PTHR43261:SF7)	RNA binding(GO:0003723)	formation of translation initiation ternary complex(GO:0001677);translational elongation(GO:0006414);translational termination(GO:0006415)		G-protein(PC00020);hydrolase(PC00121);translation elongation factor(PC00222);translation initiation factor(PC00224)					Mycobacterium tuberculosis	nucleotide binding(GO:0000166);GTPase activity(GO:0003924);GTP binding(GO:0005525)	translational elongation(GO:0006414)	cell wall(GO:0005618);plasma membrane(GO:0005886)
MYCTU|EnsemblGenome=Rv2383c|UniProtKB=P9WQ63	Rv2383c	Phenyloxazoline synthase MbtB;mbtB;ortholog	EBONY (PTHR43171:SF1)	amide binding(GO:0033218);anion binding(GO:0043168);cofactor binding(GO:0048037);small molecule binding(GO:0036094)	fatty acid biosynthetic process(GO:0006633)	cytoplasm(GO:0005737)	ligase(PC00142)					Mycobacterium tuberculosis	acyl carrier activity(GO:0000036);catalytic activity(GO:0003824);protein binding(GO:0005515);hydrolase activity, acting on ester bonds(GO:0016788);ligase activity(GO:0016874);phosphopantetheine binding(GO:0031177)	fatty acid biosynthetic process(GO:0006633);metabolic process(GO:0008152);biosynthetic process(GO:0009058);pathogenesis(GO:0009405);cellular response to iron ion starvation(GO:0010106);siderophore biosynthetic process from catechol(GO:0019540);response to host immune response(GO:0052572)	cell wall(GO:0005618);plasma membrane(GO:0005886)
MYCTU|EnsemblGenome=Rv0018c|UniProtKB=P9WHW5	Rv0018c	PP2C-family Ser/Thr phosphatase;pstP;ortholog	SUBFAMILY NOT NAMED (PTHR13832:SF278)	protein serine/threonine phosphatase activity(GO:0004722)			protein phosphatase(PC00195)					Mycobacterium tuberculosis	magnesium ion binding(GO:0000287);catalytic activity(GO:0003824);phosphoserine phosphatase activity(GO:0004647);phosphoprotein phosphatase activity(GO:0004721);protein serine/threonine phosphatase activity(GO:0004722);hydrolase activity(GO:0016787);manganese ion binding(GO:0030145);metal ion binding(GO:0046872)	negative regulation of protein kinase activity(GO:0006469);protein dephosphorylation(GO:0006470);positive regulation of catalytic activity(GO:0043085);negative regulation of catalytic activity(GO:0043086);negative regulation of DNA binding(GO:0043392)	cell wall(GO:0005618);plasma membrane(GO:0005886);integral component of plasma membrane(GO:0005887);membrane(GO:0016020);integral component of membrane(GO:0016021)
MYCTU|EnsemblGenome=Rv3328c|UniProtKB=L0TCG5	Rv3328c	ECF RNA polymerase sigma factor SigJ;sigJ;ortholog	SUBFAMILY NOT NAMED (PTHR30173:SF43)									Mycobacterium tuberculosis	DNA binding(GO:0003677);DNA-binding transcription factor activity(GO:0003700);sigma factor activity(GO:0016987)	DNA-templated transcription, initiation(GO:0006352);regulation of transcription, DNA-templated(GO:0006355);regulation of DNA-templated transcription, initiation(GO:2000142)
MYCTU|EnsemblGenome=Rv0417|UniProtKB=P9WG73	Rv0417	Thiazole synthase;thiG;ortholog	THIAZOLE SYNTHASE (PTHR34266:SF2)									Mycobacterium tuberculosis	catalytic activity(GO:0003824);transferase activity(GO:0016740);sulfurtransferase activity(GO:0016783)	thiamine biosynthetic process(GO:0009228);thiamine diphosphate biosynthetic process(GO:0009229)	cytoplasm(GO:0005737)
MYCTU|EnsemblGenome=Rv1266c|UniProtKB=P9WI71	Rv1266c	Serine/threonine-protein kinase PknH;pknH;ortholog	SUBFAMILY NOT NAMED (PTHR43289:SF11)	protein kinase activity(GO:0004672)			protein kinase(PC00193)					Mycobacterium tuberculosis	nucleotide binding(GO:0000166);protein kinase activity(GO:0004672);protein serine/threonine kinase activity(GO:0004674);ATP binding(GO:0005524);kinase activity(GO:0016301);transferase activity(GO:0016740)	protein phosphorylation(GO:0006468);phosphorylation(GO:0016310);positive regulation of catalytic activity(GO:0043085);negative regulation of catalytic activity(GO:0043086);positive regulation of DNA binding(GO:0043388);positive regulation of transcription, DNA-templated(GO:0045893);negative regulation of growth(GO:0045926);protein autophosphorylation(GO:0046777);regulation of lipid biosynthetic p…	cell wall(GO:0005618);plasma membrane(GO:0005886);integral component of plasma membrane(GO:0005887);membrane(GO:0016020);integral component of membrane(GO:0016021)
MYCTU|EnsemblGenome=Rv0848|UniProtKB=Q79FV4	Rv0848	S-sulfocysteine synthase;cysK2;ortholog	SUBFAMILY NOT NAMED (PTHR10314:SF168)	anion binding(GO:0043168);cofactor binding(GO:0048037);drug binding(GO:0008144);heterocyclic compound binding(GO:1901363);lyase activity(GO:0016829);organic cyclic compound binding(GO:0097159);small molecule binding(GO:0036094);transferase activity, transferring alkyl or aryl (other than methyl) groups(GO:0016765)	cellular amino acid biosynthetic process(GO:0008652);sulfur compound metabolic process(GO:0006790)	cytoplasm(GO:0005737)	deaminase(PC00088);dehydratase(PC00091);epimerase/racemase(PC00096)	Cysteine biosynthesis->O-Acetylserine-lyase;;				Mycobacterium tuberculosis	cysteine synthase activity(GO:0004124);transferase activity(GO:0016740);pyridoxal phosphate binding(GO:0030170);O-phosphoserine sulfhydrylase activity(GO:0033847);protein homodimerization activity(GO:0042803)	cysteine biosynthetic process from serine(GO:0006535);cellular amino acid biosynthetic process(GO:0008652);cysteine biosynthetic process(GO:0019344)	cell wall(GO:0005618);cytosol(GO:0005829)	Sulfur amino acid metabolism;Sulfur compound metabolism;Mycobacterium tuberculosis biological processes;Cysteine synthesis from O-acetylserine
MYCTU|EnsemblGenome=Rv3805c|UniProtKB=O53582	Rv3805c	Terminal beta-(1-2)-arabinofuranosyltransferase;aftB;ortholog										Mycobacterium tuberculosis	transferase activity(GO:0016740);transferase activity, transferring glycosyl groups(GO:0016757)	capsule polysaccharide biosynthetic process(GO:0045227);cell wall organization(GO:0071555)	membrane(GO:0016020);integral component of membrane(GO:0016021)
MYCTU|EnsemblGenome=Rv2178c|UniProtKB=O53512	Rv2178c	Phospho-2-dehydro-3-deoxyheptonate aldolase AroG;aroG;ortholog	SUBFAMILY NOT NAMED (PTHR21337:SF0)									Mycobacterium tuberculosis	catalytic activity(GO:0003824);3-deoxy-7-phosphoheptulonate synthase activity(GO:0003849);protein binding(GO:0005515);transferase activity(GO:0016740);manganese ion binding(GO:0030145);metal ion binding(GO:0046872)	cellular amino acid biosynthetic process(GO:0008652);aromatic amino acid family biosynthetic process(GO:0009073);chorismate biosynthetic process(GO:0009423);protein homooligomerization(GO:0051260)	cell wall(GO:0005618);cytosol(GO:0005829);plasma membrane(GO:0005886)	Mycobacterium tuberculosis biological processes;Chorismate via Shikimate Pathway
MYCTU|EnsemblGenome=Rv2071c|UniProtKB=P9WGB1	Rv2071c	Precorrin-4 C(11)-methyltransferase;cobM;ortholog	SUBFAMILY NOT NAMED (PTHR45790:SF4)				decarboxylase(PC00089);methyltransferase(PC00155);reductase(PC00198)					Mycobacterium tuberculosis	methyltransferase activity(GO:0008168);transferase activity(GO:0016740);precorrin-4 C11-methyltransferase activity(GO:0046026)	cobalamin biosynthetic process(GO:0009236);methylation(GO:0032259);oxidation-reduction process(GO:0055114)
MYCTU|EnsemblGenome=Rv1160|UniProtKB=P9WIY1	Rv1160	Putative 8-oxo-dGTP diphosphatase 2;mutT2;ortholog	8-OXO-DGTP DIPHOSPHATASE (PTHR47707:SF1)	nucleoside-triphosphate diphosphatase activity(GO:0047429)	DNA repair(GO:0006281)							Mycobacterium tuberculosis	hydrolase activity(GO:0016787);metal ion binding(GO:0046872)	DNA replication(GO:0006260);DNA repair(GO:0006281);cellular response to DNA damage stimulus(GO:0006974)
MYCTU|EnsemblGenome=Rv1420|UniProtKB=P9WFC5	Rv1420	UvrABC system protein C;uvrC;ortholog	UVRABC SYSTEM PROTEIN C (PTHR30562:SF1)		cellular response to DNA damage stimulus(GO:0006974)	catalytic complex(GO:1902494);intracellular part(GO:0044424)	endodeoxyribonuclease(PC00093)					Mycobacterium tuberculosis	DNA binding(GO:0003677);nuclease activity(GO:0004518);excinuclease ABC activity(GO:0009381)	DNA repair(GO:0006281);nucleotide-excision repair(GO:0006289);cellular response to DNA damage stimulus(GO:0006974);SOS response(GO:0009432);nucleic acid phosphodiester bond hydrolysis(GO:0090305)	cell wall(GO:0005618);cytoplasm(GO:0005737);plasma membrane(GO:0005886);excinuclease repair complex(GO:0009380)
MYCTU|EnsemblGenome=Rv3772|UniProtKB=P9WML5	Rv3772	Putative phenylalanine aminotransferase;pat;ortholog	SUBFAMILY NOT NAMED (PTHR43643:SF3)		cellular amino acid metabolic process(GO:0006520)		transaminase(PC00216)	Histidine biosynthesis->Histidinol phosphate aminotransferase;;				Mycobacterium tuberculosis	catalytic activity(GO:0003824);histidinol-phosphate transaminase activity(GO:0004400);transaminase activity(GO:0008483);transferase activity(GO:0016740);pyridoxal phosphate binding(GO:0030170)	histidine biosynthetic process(GO:0000105);biosynthetic process(GO:0009058)
MYCTU|EnsemblGenome=Rv2436|UniProtKB=P71913	Rv2436	Ribokinase;rbsK;ortholog	RIBOKINASE (PTHR10584:SF166)									Mycobacterium tuberculosis	nucleotide binding(GO:0000166);ribokinase activity(GO:0004747);ATP binding(GO:0005524);kinase activity(GO:0016301);transferase activity(GO:0016740);metal ion binding(GO:0046872)	carbohydrate metabolic process(GO:0005975);D-ribose metabolic process(GO:0006014);phosphorylation(GO:0016310);D-ribose catabolic process(GO:0019303);carbohydrate phosphorylation(GO:0046835)	cytoplasm(GO:0005737)
MYCTU|EnsemblGenome=LH57_13830|UniProtKB=P95029	Rv2524c	Probable fatty acid synthase Fas (Fatty acid synthetase);fas;ortholog	FATTY ACID SYNTHASE SUBUNIT ALPHA (PTHR10982:SF23)									Mycobacterium tuberculosis	catalytic activity(GO:0003824);fatty acid synthase activity(GO:0004312);enoyl-[acyl-carrier-protein] reductase (NADH) activity(GO:0004318);transferase activity(GO:0016740);identical protein binding(GO:0042802)	fatty acid biosynthetic process(GO:0006633);oxidation-reduction process(GO:0055114)	cell wall(GO:0005618);cytosol(GO:0005829);fatty acid synthase complex(GO:0005835);plasma membrane(GO:0005886)
MYCTU|EnsemblGenome=Rv1329c|UniProtKB=P9WMR5	Rv1329c	Probable ATP-dependent helicase DinG homolog;dinG;ortholog	ATP-DEPENDENT DNA HELICASE YOAA-RELATED (PTHR11472:SF60)	ATP-dependent DNA helicase activity(GO:0004003)								Mycobacterium tuberculosis	nucleotide binding(GO:0000166);nucleic acid binding(GO:0003676);DNA binding(GO:0003677);DNA helicase activity(GO:0003678);helicase activity(GO:0004386);ATP binding(GO:0005524);hydrolase activity(GO:0016787);hydrolase activity, acting on acid anhydrides, in phosphorus-containing anhydrides(GO:0016818)	nucleobase-containing compound metabolic process(GO:0006139);DNA repair(GO:0006281);DNA recombination(GO:0006310);cellular response to DNA damage stimulus(GO:0006974);DNA duplex unwinding(GO:0032508)	plasma membrane(GO:0005886)
MYCTU|EnsemblGenome=Rv2139|UniProtKB=P9WHL1	Rv2139	Dihydroorotate dehydrogenase (quinone);pyrD;ortholog	DIHYDROOROTATE DEHYDROGENASE (QUINONE), MITOCHONDRIAL (PTHR43517:SF2)	oxidoreductase activity, acting on the CH-CH group of donors(GO:0016627)	organonitrogen compound biosynthetic process(GO:1901566);pyrimidine nucleobase metabolic process(GO:0006206);pyrimidine nucleotide metabolic process(GO:0006220);ribonucleotide biosynthetic process(GO:0009260)		dehydrogenase(PC00092);reductase(PC00198)	De novo pyrimidine ribonucleotides biosythesis->Dihydrooratate oxidase;;				Mycobacterium tuberculosis	catalytic activity(GO:0003824);dihydroorotate dehydrogenase activity(GO:0004152);oxidoreductase activity(GO:0016491);oxidoreductase activity, acting on the CH-CH group of donors(GO:0016627)	'de novo' pyrimidine nucleobase biosynthetic process(GO:0006207);pyrimidine nucleotide biosynthetic process(GO:0006221);'de novo' UMP biosynthetic process(GO:0044205);oxidation-reduction process(GO:0055114)	cytoplasm(GO:0005737);plasma membrane(GO:0005886);membrane(GO:0016020)
MYCTU|EnsemblGenome=Rv1317c|UniProtKB=P9WJW3	Rv1317c	Probable bifunctional transcriptional activator/DNA repair enzyme AlkA;alkA;ortholog	DNA-3-METHYLADENINE GLYCOSYLASE 2 (PTHR43003:SF3)	catalytic activity, acting on DNA(GO:0140097);damaged DNA binding(GO:0003684);hydrolase activity(GO:0016787)	base-excision repair(GO:0006284);macromolecule modification(GO:0043412)	cytoplasm(GO:0005737);protein-DNA complex(GO:0032993)	DNA glycosylase(PC00010)					Mycobacterium tuberculosis	DNA binding(GO:0003677);DNA-binding transcription factor activity(GO:0003700);catalytic activity(GO:0003824);alkylbase DNA N-glycosylase activity(GO:0003905);methyltransferase activity(GO:0008168);zinc ion binding(GO:0008270);DNA-3-methyladenine glycosylase activity(GO:0008725);transferase activity(GO:0016740);hydrolase activity(GO:0016787);sequence-specific DNA binding(GO:0043565);DNA-7-methylgu…	DNA repair(GO:0006281);base-excision repair(GO:0006284);DNA dealkylation involved in DNA repair(GO:0006307);regulation of transcription, DNA-templated(GO:0006355);cellular response to DNA damage stimulus(GO:0006974);metabolic process(GO:0008152);methylation(GO:0032259);response to nitrosative stress(GO:0051409)	cell wall(GO:0005618);plasma membrane(GO:0005886)
MYCTU|EnsemblGenome=Rv1618|UniProtKB=O06135	Rv1618	Probable acyl-CoA thioesterase II TesB1;tesB1;ortholog	ACYL-COENZYME A THIOESTERASE 8 (PTHR11066:SF34)	hydrolase activity, acting on ester bonds(GO:0016788)	acyl-CoA metabolic process(GO:0006637);fatty acid catabolic process(GO:0009062)		esterase(PC00097)					Mycobacterium tuberculosis	acyl-CoA hydrolase activity(GO:0047617)	acyl-CoA metabolic process(GO:0006637)
MYCTU|EnsemblGenome=Rv1028c|UniProtKB=P9WGL3	Rv1028c	Sensor protein KdpD;kdpD;ortholog	SENSOR PROTEIN KDPD (PTHR45569:SF1)	protein kinase activity(GO:0004672)	detection of chemical stimulus(GO:0009593);peptidyl-amino acid modification(GO:0018193);phosphorelay signal transduction system(GO:0000160);signal transduction by protein phosphorylation(GO:0023014)	intracellular(GO:0005622);plasma membrane(GO:0005886)						Mycobacterium tuberculosis	phosphorelay sensor kinase activity(GO:0000155);nucleotide binding(GO:0000166);protein histidine kinase activity(GO:0004673);protein binding(GO:0005515);ATP binding(GO:0005524);kinase activity(GO:0016301);transferase activity(GO:0016740);transferase activity, transferring phosphorus-containing groups(GO:0016772)	phosphorelay signal transduction system(GO:0000160);signal transduction(GO:0007165);phosphorylation(GO:0016310);peptidyl-histidine phosphorylation(GO:0018106);signal transduction by protein phosphorylation(GO:0023014)	cytoplasm(GO:0005737);plasma membrane(GO:0005886);membrane(GO:0016020);integral component of membrane(GO:0016021)
MYCTU|EnsemblGenome=Rv2494|UniProtKB=O53219	Rv2494	Ribonuclease VapC38;vapC38;ortholog										Mycobacterium tuberculosis	magnesium ion binding(GO:0000287);nuclease activity(GO:0004518);ribonuclease activity(GO:0004540);hydrolase activity(GO:0016787);hydrolase activity, acting on ester bonds(GO:0016788);metal ion binding(GO:0046872)	nucleic acid phosphodiester bond hydrolysis(GO:0090305);RNA phosphodiester bond hydrolysis(GO:0090501)	extracellular region(GO:0005576)
MYCTU|EnsemblGenome=Rv1837c|UniProtKB=P9WK17	Rv1837c	Malate synthase G;glcB;ortholog	MALATE SYNTHASE G (PTHR42739:SF1)	magnesium ion binding(GO:0000287);transferase activity, transferring acyl groups(GO:0016746)	carboxylic acid catabolic process(GO:0046395);monocarboxylic acid metabolic process(GO:0032787)	cytosol(GO:0005829)						Mycobacterium tuberculosis	magnesium ion binding(GO:0000287);fibronectin binding(GO:0001968);catalytic activity(GO:0003824);malate synthase activity(GO:0004474);protein binding(GO:0005515);transferase activity(GO:0016740);protein homodimerization activity(GO:0042803);laminin binding(GO:0043236);host cell extracellular matrix binding(GO:0046810);metal ion binding(GO:0046872);coenzyme binding(GO:0050662)	glyoxylate cycle(GO:0006097);tricarboxylic acid cycle(GO:0006099);coenzyme A metabolic process(GO:0015936);adhesion of symbiont to host(GO:0044406)	extracellular region(GO:0005576);cell wall(GO:0005618);cytoplasm(GO:0005737);cytosol(GO:0005829);plasma membrane(GO:0005886);cell surface(GO:0009986);capsule(GO:0042603)
MYCTU|EnsemblGenome=Rv2153c|UniProtKB=P9WJK9	Rv2153c	UDP-N-acetylglucosamine--N-acetylmuramyl-(pentapeptide) pyrophosphoryl-undecaprenol N-acetylglucosamine transferase;murG;ortholog	UDP-N-ACETYLGLUCOSAMINE--N-ACETYLMURAMYL-(PENTAPEPTIDE) PYROPHOSPHORYL-UNDECAPRENOL N-ACETYLGLUCOSAMINE TRANSFERASE (PTHR21015:SF22)	acetyltransferase activity(GO:0016407);transferase activity, transferring glycosyl groups(GO:0016757)	carbohydrate metabolic process(GO:0005975);protein lipidation(GO:0006497)		acetyltransferase(PC00038);glycosyltransferase(PC00111);transfer/carrier protein(PC00219)	Peptidoglycan biosynthesis->N-Acetylglucosaminyl transferase;;				Mycobacterium tuberculosis	transferase activity(GO:0016740);transferase activity, transferring glycosyl groups(GO:0016757);transferase activity, transferring hexosyl groups(GO:0016758);undecaprenyldiphospho-muramoylpentapeptide beta-N-acetylglucosaminyltransferase activity(GO:0050511);UDP-N-acetyl-D-glucosamine:N-acetylmuramoyl-L-alanyl-D-glutamyl-meso-2,6-diaminopimelyl-D-alanyl-D-alanine-diphosphoundecaprenol 4-beta-N-ac…	carbohydrate metabolic process(GO:0005975);cell cycle(GO:0007049);regulation of cell shape(GO:0008360);peptidoglycan biosynthetic process(GO:0009252);lipid glycosylation(GO:0030259);cell division(GO:0051301);cell wall organization(GO:0071555)	plasma membrane(GO:0005886);membrane(GO:0016020)
MYCTU|EnsemblGenome=Rv1180|UniProtKB=A0A089QRB9	Rv1180	Mycolipanoate synthase;msl3;ortholog	POLYKETIDE SYNTHASE 13-RELATED (PTHR45681:SF3)									Mycobacterium tuberculosis	catalytic activity(GO:0003824);oxidoreductase activity(GO:0016491);transferase activity(GO:0016740);transferase activity, transferring acyl groups(GO:0016746);phosphopantetheine binding(GO:0031177)	fatty acid biosynthetic process(GO:0006633);metabolic process(GO:0008152);oxidation-reduction process(GO:0055114);methyl-branched fatty acid biosynthetic process(GO:1902321)	plasma membrane(GO:0005886);membrane(GO:0016020);polyketide synthase complex(GO:0034081)
MYCTU|EnsemblGenome=LH57_18480|UniProtKB=O50410	Rv3383c	Possible polyprenyl synthetase IdsB (Polyprenyl transferase) (Polyprenyl diphosphate synthase);idsB;ortholog	DECAPRENYL-DIPHOSPHATE SYNTHASE SUBUNIT 1 (PTHR12001:SF47)					Cholesterol biosynthesis->Dimethylallyl trans-transferase;;				Mycobacterium tuberculosis	transferase activity(GO:0016740)	isoprenoid biosynthetic process(GO:0008299)	cytosol(GO:0005829)
MYCTU|EnsemblGenome=Rv2236c|UniProtKB=P9WP93	Rv2236c	Cobalamin biosynthesis protein CobD;cobD;ortholog	SUBFAMILY NOT NAMED (PTHR34308:SF1)									Mycobacterium tuberculosis	ATPase-coupled vitamin B12 transmembrane transporter activity(GO:0015420);threonine-phosphate decarboxylase activity(GO:0048472)	cobalamin biosynthetic process(GO:0009236);cobalamin transport(GO:0015889)	extracellular region(GO:0005576);plasma membrane(GO:0005886);membrane(GO:0016020);integral component of membrane(GO:0016021)
MYCTU|EnsemblGenome=Rv2931|UniProtKB=P9WQE7	Rv2931	Phthiocerol synthesis polyketide synthase type I PpsA;ppsA;ortholog	FATTY ACID SYNTHASE (PTHR43775:SF7)	hydrolase activity, acting on ester bonds(GO:0016788);ligase activity(GO:0016874);methyltransferase activity(GO:0008168);oxidoreductase activity(GO:0016491);transferase activity, transferring acyl groups(GO:0016746)	cellular amino acid metabolic process(GO:0006520);fatty acid biosynthetic process(GO:0006633)		acyltransferase(PC00042);dehydrogenase(PC00092);esterase(PC00097);ligase(PC00142);methyltransferase(PC00155)					Mycobacterium tuberculosis	acyl carrier activity(GO:0000036);catalytic activity(GO:0003824);3-oxoacyl-[acyl-carrier-protein] synthase activity(GO:0004315);3-oxoacyl-[acyl-carrier-protein] reductase (NADPH) activity(GO:0004316);oxidoreductase activity(GO:0016491);transferase activity(GO:0016740);phosphopantetheine binding(GO:0031177)	lipid metabolic process(GO:0006629);fatty acid metabolic process(GO:0006631);fatty acid biosynthetic process(GO:0006633);metabolic process(GO:0008152);oxidation-reduction process(GO:0055114);DIM/DIP cell wall layer assembly(GO:0071770);phthiocerol biosynthetic process(GO:0097040);phenolic phthiocerol biosynthetic process(GO:0097041)	cell wall(GO:0005618);polyketide synthase complex(GO:0034081)
MYCTU|EnsemblGenome=Rv2982c|UniProtKB=P9WN77	Rv2982c	Glycerol-3-phosphate dehydrogenase [NAD(P)+];gpsA;ortholog	GLYCEROL-3-PHOSPHATE DEHYDROGENASE [NAD(+)] 2, CHLOROPLASTIC (PTHR11728:SF1)		carbohydrate derivative metabolic process(GO:1901135);organophosphate metabolic process(GO:0019637);phosphate-containing compound metabolic process(GO:0006796)	cytosol(GO:0005829)						Mycobacterium tuberculosis	glycerol-3-phosphate dehydrogenase [NAD+] activity(GO:0004367);oxidoreductase activity(GO:0016491);oxidoreductase activity, acting on the CH-OH group of donors, NAD or NADP as acceptor(GO:0016616);glycerol-3-phosphate dehydrogenase [NAD(P)+] activity(GO:0047952);NAD binding(GO:0051287)	carbohydrate metabolic process(GO:0005975);glycerol-3-phosphate metabolic process(GO:0006072);lipid metabolic process(GO:0006629);glycerophospholipid metabolic process(GO:0006650);phospholipid biosynthetic process(GO:0008654);glycerol-3-phosphate biosynthetic process(GO:0046167);glycerol-3-phosphate catabolic process(GO:0046168);oxidation-reduction process(GO:0055114)	cytoplasm(GO:0005737);plasma membrane(GO:0005886);glycerol-3-phosphate dehydrogenase complex(GO:0009331)
MYCTU|EnsemblGenome=Rv2112c|UniProtKB=P9WNU9	Rv2112c	Pup deamidase/depupylase;dop;ortholog	SUBFAMILY NOT NAMED (PTHR42307:SF2)	ATP binding(GO:0005524)	modification-dependent protein catabolic process(GO:0019941);peptidyl-lysine modification(GO:0018205);proteasomal protein catabolic process(GO:0010498);protein modification by small protein conjugation(GO:0032446)							Mycobacterium tuberculosis	nucleotide binding(GO:0000166);protein binding(GO:0005515);ATP binding(GO:0005524);peptidase activity(GO:0008233);hydrolase activity(GO:0016787);hydrolase activity, acting on carbon-nitrogen (but not peptide) bonds, in linear amides(GO:0016811);metal ion binding(GO:0046872)	pathogenesis(GO:0009405);proteasomal protein catabolic process(GO:0010498);modification-dependent protein catabolic process(GO:0019941);protein pupylation(GO:0070490)
MYCTU|EnsemblGenome=Rv3782|UniProtKB=P9WMX3	Rv3782	Galactofuranosyltransferase GlfT1;glfT1;ortholog										Mycobacterium tuberculosis	galactosyltransferase activity(GO:0008378);transferase activity(GO:0016740);transferase activity, transferring glycosyl groups(GO:0016757)	cell wall macromolecule biosynthetic process(GO:0044038);capsule polysaccharide biosynthetic process(GO:0045227);cell wall organization(GO:0071555)	extracellular region(GO:0005576);cell wall(GO:0005618);plasma membrane(GO:0005886);membrane(GO:0016020)
MYCTU|EnsemblGenome=Rv0982|UniProtKB=P9WGL1	Rv0982	Signal transduction histidine-protein kinase/phosphatase MprB;mprB;ortholog	SENSOR PROTEIN CREC (PTHR44936:SF5)									Mycobacterium tuberculosis	phosphorelay sensor kinase activity(GO:0000155);nucleotide binding(GO:0000166);protein histidine kinase activity(GO:0004673);phosphoprotein phosphatase activity(GO:0004721);ATP binding(GO:0005524);kinase activity(GO:0016301);transferase activity(GO:0016740);transferase activity, transferring phosphorus-containing groups(GO:0016772);hydrolase activity(GO:0016787)	phosphorelay signal transduction system(GO:0000160);protein dephosphorylation(GO:0006470);signal transduction(GO:0007165);pathogenesis(GO:0009405);phosphorylation(GO:0016310);peptidyl-histidine phosphorylation(GO:0018106);signal transduction by protein phosphorylation(GO:0023014)	extracellular region(GO:0005576);plasma membrane(GO:0005886);membrane(GO:0016020);integral component of membrane(GO:0016021)
MYCTU|EnsemblGenome=Rv1093|UniProtKB=P9WGI9	Rv1093	Serine hydroxymethyltransferase 1;glyA1;ortholog	SERINE HYDROXYMETHYLTRANSFERASE, MITOCHONDRIAL (PTHR11680:SF28)	amino acid binding(GO:0016597);cofactor binding(GO:0048037);drug binding(GO:0008144);heterocyclic compound binding(GO:1901363);organic cyclic compound binding(GO:0097159);transferase activity, transferring one-carbon groups(GO:0016741);zinc ion binding(GO:0008270)	cellular amino acid biosynthetic process(GO:0008652);cellular amino acid catabolic process(GO:0009063);cellular response to organic cyclic compound(GO:0071407);cellular response to organonitrogen compound(GO:0071417);cellular response to oxygen-containing compound(GO:1901701);drug metabolic process(GO:0017144);folic acid-containing compound metabolic process(GO:0006760);regulation of neurotransmi…		methyltransferase(PC00155)	Serine glycine biosynthesis->Glycine hydroxymethyltransferase;;				Mycobacterium tuberculosis	catalytic activity(GO:0003824);glycine hydroxymethyltransferase activity(GO:0004372);transferase activity(GO:0016740);pyridoxal phosphate binding(GO:0030170);protein homodimerization activity(GO:0042803)	glycine metabolic process(GO:0006544);glycine biosynthetic process(GO:0006545);L-serine metabolic process(GO:0006563);one-carbon metabolic process(GO:0006730);cellular amino acid biosynthetic process(GO:0008652);glycine biosynthetic process from serine(GO:0019264);tetrahydrofolate interconversion(GO:0035999);evasion of host immune response(GO:0042783)	cell wall(GO:0005618);cytoplasm(GO:0005737);plasma membrane(GO:0005886)
MYCTU|EnsemblGenome=Rv3919c|UniProtKB=P9WGW9	Rv3919c	Ribosomal RNA small subunit methyltransferase G;rsmG;ortholog	RIBOSOMAL RNA SMALL SUBUNIT METHYLTRANSFERASE G (PTHR31760:SF0)	RNA methyltransferase activity(GO:0008173);S-adenosylmethionine-dependent methyltransferase activity(GO:0008757)	rRNA base methylation(GO:0070475)	cytosol(GO:0005829)						Mycobacterium tuberculosis	methyltransferase activity(GO:0008168);rRNA methyltransferase activity(GO:0008649);transferase activity(GO:0016740);rRNA (guanine-N7-)-methyltransferase activity(GO:0070043)	rRNA processing(GO:0006364);methylation(GO:0032259)	cytoplasm(GO:0005737);plasma membrane(GO:0005886)
MYCTU|EnsemblGenome=Rv2440c|UniProtKB=P9WMT1	Rv2440c	GTPase Obg;obg;ortholog	GTPASE MTG2, MITOCHONDRIAL (PTHR11702:SF31)									Mycobacterium tuberculosis	nucleotide binding(GO:0000166);magnesium ion binding(GO:0000287);GTPase activity(GO:0003924);protein binding(GO:0005515);GTP binding(GO:0005525);hydrolase activity(GO:0016787);metal ion binding(GO:0046872)	ribosome biogenesis(GO:0042254);protein autophosphorylation(GO:0046777)	cytoplasm(GO:0005737);ribosome(GO:0005840);plasma membrane(GO:0005886);membrane(GO:0016020)
MYCTU|EnsemblGenome=Rv2187|UniProtKB=O53521	Rv2187	Long-chain-fatty-acid--CoA ligase FadD15;fadD15;ortholog	SUBFAMILY NOT NAMED (PTHR24096:SF258)	ligase activity(GO:0016874);transporter activity(GO:0005215)	fatty acid metabolic process(GO:0006631);lipid transport(GO:0006869)		ligase(PC00142)					Mycobacterium tuberculosis	nucleotide binding(GO:0000166);catalytic activity(GO:0003824);acyl-CoA ligase activity(GO:0003996);long-chain fatty acid-CoA ligase activity(GO:0004467);ATP binding(GO:0005524);ligase activity(GO:0016874);decanoate-CoA ligase activity(GO:0102391)	long-chain fatty acid metabolic process(GO:0001676);lipid metabolic process(GO:0006629);fatty acid metabolic process(GO:0006631);fatty acid biosynthetic process(GO:0006633);lipid biosynthetic process(GO:0008610);Actinobacterium-type cell wall biogenesis(GO:0071766)	cell wall(GO:0005618);plasma membrane(GO:0005886)
MYCTU|EnsemblGenome=Rv2109c|UniProtKB=P9WHU1	Rv2109c	Proteasome subunit alpha;prcA;ortholog	SUBFAMILY NOT NAMED (PTHR11599:SF69)			proteasome core complex, alpha-subunit complex(GO:0019773)						Mycobacterium tuberculosis	endopeptidase activity(GO:0004175);threonine-type endopeptidase activity(GO:0004298);protein binding(GO:0005515);peptidase activity(GO:0008233);hydrolase activity(GO:0016787)	proteolysis(GO:0006508);pathogenesis(GO:0009405);proteasomal protein catabolic process(GO:0010498);modification-dependent protein catabolic process(GO:0019941);proteolysis involved in cellular protein catabolic process(GO:0051603)	proteasome complex(GO:0000502);cell wall(GO:0005618);cytoplasm(GO:0005737);proteasome core complex(GO:0005839);plasma membrane(GO:0005886);proteasome core complex, alpha-subunit complex(GO:0019773)
MYCTU|EnsemblGenome=Rv3042c|UniProtKB=O53289	Rv3042c	Phosphoserine phosphatase SerB2;serB2;ortholog	PHOSPHOSERINE PHOSPHATASE (PTHR43344:SF2)	magnesium ion binding(GO:0000287);phosphatase activity(GO:0016791)	cellular amino acid biosynthetic process(GO:0008652)	cytoplasm(GO:0005737)	phosphatase(PC00181)	Serine glycine biosynthesis->Phosphoserine phosphatase;;				Mycobacterium tuberculosis	phosphoserine phosphatase activity(GO:0004647);phosphoprotein phosphatase activity(GO:0004721);protein serine/threonine phosphatase activity(GO:0004722);amino acid binding(GO:0016597);hydrolase activity(GO:0016787);metal ion binding(GO:0046872)	protein dephosphorylation(GO:0006470);L-serine biosynthetic process(GO:0006564);cellular amino acid biosynthetic process(GO:0008652);dephosphorylation(GO:0016311)	extracellular region(GO:0005576);host cell cytoplasm(GO:0030430);host cell cytosol(GO:0044164)
MYCTU|EnsemblGenome=LH57_10060|UniProtKB=Q79FJ2	Rv1844c	6-phosphogluconate dehydrogenase, decarboxylating;gnd1;ortholog	SUBFAMILY NOT NAMED (PTHR11811:SF25)	oxidoreductase activity(GO:0016491)	monosaccharide metabolic process(GO:0005996)		dehydrogenase(PC00092)					Mycobacterium tuberculosis	phosphogluconate dehydrogenase (decarboxylating) activity(GO:0004616);oxidoreductase activity(GO:0016491);NADP binding(GO:0050661)	pentose-phosphate shunt(GO:0006098);D-gluconate metabolic process(GO:0019521);oxidation-reduction process(GO:0055114)
MYCTU|EnsemblGenome=Rv2155c|UniProtKB=P9WJL5	Rv2155c	UDP-N-acetylmuramoylalanine--D-glutamate ligase;murD;ortholog	UDP-N-ACETYLMURAMOYLALANINE--D-GLUTAMATE LIGASE (PTHR43692:SF1)	ligase activity(GO:0016874)	metabolic process(GO:0008152)		ligase(PC00142)	Peptidoglycan biosynthesis->UDP-N-acetylmuramoylalanine-D-glutamate ligase;;				Mycobacterium tuberculosis	nucleotide binding(GO:0000166);protein binding(GO:0005515);ATP binding(GO:0005524);UDP-N-acetylmuramoylalanine-D-glutamate ligase activity(GO:0008764);ligase activity(GO:0016874)	cell cycle(GO:0007049);regulation of cell shape(GO:0008360);biosynthetic process(GO:0009058);peptidoglycan biosynthetic process(GO:0009252);cell division(GO:0051301);cell wall organization(GO:0071555)	cytoplasm(GO:0005737);cytosol(GO:0005829)
MYCTU|EnsemblGenome=LH57_17805|UniProtKB=O86374	Rv3257c	Probable phosphomannomutase PmmA (PMM) (Phosphomannose mutase);pmmA;ortholog	PHOSPHOMANNOMUTASE (PTHR43771:SF1)			cytosol(GO:0005829)	glycosyltransferase(PC00111);mutase(PC00160)					Mycobacterium tuberculosis	phosphoglucomutase activity(GO:0004614);phosphomannomutase activity(GO:0004615);intramolecular transferase activity, phosphotransferases(GO:0016868)	carbohydrate metabolic process(GO:0005975);glycolipid biosynthetic process(GO:0009247);organic substance metabolic process(GO:0071704)
MYCTU|EnsemblGenome=LH57_20225|UniProtKB=O69678	Rv3711c	Probable DNA polymerase III (Epsilon subunit) DnaQ;dnaQ;ortholog	SUBFAMILY NOT NAMED (PTHR30231:SF24)	3'-5' exonuclease activity(GO:0008408)		cytosol(GO:0005829)						Mycobacterium tuberculosis	nucleic acid binding(GO:0003676)	nucleic acid phosphodiester bond hydrolysis(GO:0090305)
MYCTU|EnsemblGenome=Rv0773c|UniProtKB=I6X9S5	Rv0773c	Probable bifunctional acylase GgtA: cephalosporin acylase (GL-7ACA acylase) + gamma-glutamyltranspeptidase (GGT);ggtA;ortholog	SUBFAMILY NOT NAMED (PTHR43881:SF3)	peptidase activity(GO:0008233);transferase activity, transferring acyl groups(GO:0016746)	cellular amino acid metabolic process(GO:0006520);cellular protein modification process(GO:0006464)		acyltransferase(PC00042);protease(PC00190)					Mycobacterium tuberculosis	glutathione hydrolase activity(GO:0036374)	proteolysis(GO:0006508);glutathione catabolic process(GO:0006751)
MYCTU|EnsemblGenome=Rv0800|UniProtKB=P9WHT1	Rv0800	Probable M18 family aminopeptidase 2;apeB;ortholog	SUBFAMILY NOT NAMED (PTHR28570:SF12)	metallopeptidase activity(GO:0008237)		cytoplasm(GO:0005737)	metalloprotease(PC00153)					Mycobacterium tuberculosis	aminopeptidase activity(GO:0004177);peptidase activity(GO:0008233);metallopeptidase activity(GO:0008237);zinc ion binding(GO:0008270);hydrolase activity(GO:0016787);metal ion binding(GO:0046872)	proteolysis(GO:0006508)	cytosol(GO:0005829);plasma membrane(GO:0005886)
MYCTU|EnsemblGenome=Rv3245c|UniProtKB=P9WGK9	Rv3245c	Sensor histidine kinase MtrB;mtrB;ortholog	HYBRID SIGNAL TRANSDUCTION HISTIDINE KINASE C (PTHR43547:SF2)	protein kinase activity(GO:0004672)	peptidyl-amino acid modification(GO:0018193);phosphorelay signal transduction system(GO:0000160);signal transduction by protein phosphorylation(GO:0023014)	intracellular(GO:0005622)	esterase(PC00097);protein kinase(PC00193);transcription factor(PC00218)					Mycobacterium tuberculosis	phosphorelay sensor kinase activity(GO:0000155);nucleotide binding(GO:0000166);protein histidine kinase activity(GO:0004673);ATP binding(GO:0005524);kinase activity(GO:0016301);transferase activity(GO:0016740);transferase activity, transferring phosphorus-containing groups(GO:0016772)	phosphorelay signal transduction system(GO:0000160);signal transduction(GO:0007165);phosphorylation(GO:0016310);peptidyl-histidine phosphorylation(GO:0018106);signal transduction by protein phosphorylation(GO:0023014)	cytosol(GO:0005829);plasma membrane(GO:0005886);membrane(GO:0016020);integral component of membrane(GO:0016021)
MYCTU|EnsemblGenome=Rv1551|UniProtKB=P9WI59	Rv1551	Putative acyltransferase plsB1;plsB1;ortholog	GLYCEROL-3-PHOSPHATE ACYLTRANSFERASE (PTHR12563:SF14)	transferase activity, transferring acyl groups other than amino-acyl groups(GO:0016747)	carbohydrate derivative metabolic process(GO:1901135);fatty acid metabolic process(GO:0006631);glycerolipid biosynthetic process(GO:0045017);phospholipid biosynthetic process(GO:0008654);triglyceride metabolic process(GO:0006641)	plasma membrane(GO:0005886)						Mycobacterium tuberculosis	glycerol-3-phosphate O-acyltransferase activity(GO:0004366);O-acyltransferase activity(GO:0008374);transferase activity(GO:0016740);transferase activity, transferring acyl groups(GO:0016746)	phospholipid biosynthetic process(GO:0008654);cellular lipid metabolic process(GO:0044255)	cell wall(GO:0005618);plasma membrane(GO:0005886);membrane(GO:0016020)
MYCTU|EnsemblGenome=Rv1602|UniProtKB=P9WMM1	Rv1602	Imidazole glycerol phosphate synthase subunit HisH;hisH;ortholog	IMIDAZOLE GLYCEROL PHOSPHATE SYNTHASE SUBUNIT HISH (PTHR42701:SF1)	transferase activity, transferring pentosyl groups(GO:0016763)			cysteine protease(PC00081);isomerase(PC00135);transaminase(PC00216)	Histidine biosynthesis->Imidazol glycerol phosphate synthase;;				Mycobacterium tuberculosis	imidazoleglycerol-phosphate synthase activity(GO:0000107);glutaminase activity(GO:0004359);transferase activity, transferring pentosyl groups(GO:0016763);hydrolase activity(GO:0016787);lyase activity(GO:0016829)	histidine biosynthetic process(GO:0000105);glutamine metabolic process(GO:0006541);cellular amino acid biosynthetic process(GO:0008652)	cell wall(GO:0005618);cytoplasm(GO:0005737)
MYCTU|EnsemblGenome=Rv0404|UniProtKB=P9WQ57	Rv0404	Long-chain-fatty-acid--AMP ligase FadD30;fadD30;ortholog	DISCO-INTERACTING PROTEIN 2 (PTHR22754:SF32)									Mycobacterium tuberculosis	nucleotide binding(GO:0000166);catalytic activity(GO:0003824);ATP binding(GO:0005524);ligase activity(GO:0016874);adenylyltransferase activity(GO:0070566)	lipid metabolic process(GO:0006629);fatty acid metabolic process(GO:0006631);fatty acid biosynthetic process(GO:0006633);lipid biosynthetic process(GO:0008610);induction by symbiont of host immune response(GO:0052556);Actinobacterium-type cell wall biogenesis(GO:0071766)
MYCTU|EnsemblGenome=Rv0182c|UniProtKB=P9WGG5	Rv0182c	ECF RNA polymerase sigma factor SigG;sigG;ortholog	SUBFAMILY NOT NAMED (PTHR43133:SF10)				winged helix/forkhead transcription factor(PC00246)					Mycobacterium tuberculosis	DNA binding(GO:0003677);DNA-binding transcription factor activity(GO:0003700);sigma factor activity(GO:0016987)	response to hypoxia(GO:0001666);DNA-templated transcription, initiation(GO:0006352);regulation of transcription, DNA-templated(GO:0006355);response to water(GO:0009415);regulation of DNA-templated transcription, initiation(GO:2000142)
MYCTU|EnsemblGenome=Rv3408|UniProtKB=P9WF49	Rv3408	Ribonuclease VapC47;vapC47;ortholog										Mycobacterium tuberculosis	magnesium ion binding(GO:0000287);nuclease activity(GO:0004518);ribonuclease activity(GO:0004540);hydrolase activity(GO:0016787);metal ion binding(GO:0046872)	negative regulation of translation(GO:0017148);negative regulation of growth(GO:0045926);nucleic acid phosphodiester bond hydrolysis(GO:0090305);RNA phosphodiester bond hydrolysis(GO:0090501)
MYCTU|EnsemblGenome=Rv2103c|UniProtKB=O53501	Rv2103c	Ribonuclease VapC37;vapC37;ortholog										Mycobacterium tuberculosis	magnesium ion binding(GO:0000287);nuclease activity(GO:0004518);ribonuclease activity(GO:0004540);hydrolase activity(GO:0016787);hydrolase activity, acting on ester bonds(GO:0016788);metal ion binding(GO:0046872)	nucleic acid phosphodiester bond hydrolysis(GO:0090305);RNA phosphodiester bond hydrolysis(GO:0090501)	extracellular region(GO:0005576)
MYCTU|EnsemblGenome=Rv0058|UniProtKB=P9WMR3	Rv0058	Replicative DNA helicase;dnaB;ortholog	REPLICATIVE DNA HELICASE (PTHR30153:SF2)	DNA helicase activity(GO:0003678)	DNA biosynthetic process(GO:0071897);DNA-dependent DNA replication(GO:0006261)	cytosol(GO:0005829)	protease(PC00190)					Mycobacterium tuberculosis	nucleotide binding(GO:0000166);DNA binding(GO:0003677);DNA helicase activity(GO:0003678);helicase activity(GO:0004386);nuclease activity(GO:0004518);endonuclease activity(GO:0004519);protein binding(GO:0005515);ATP binding(GO:0005524);hydrolase activity(GO:0016787)	DNA replication(GO:0006260);DNA replication, synthesis of RNA primer(GO:0006269);intron homing(GO:0006314);cellular response to DNA damage stimulus(GO:0006974);intein-mediated protein splicing(GO:0016539);nucleic acid phosphodiester bond hydrolysis(GO:0090305)	cell wall(GO:0005618);cytosol(GO:0005829);primosome complex(GO:1990077)
MYCTU|EnsemblGenome=Rv3490|UniProtKB=P9WN11	Rv3490	Trehalose-6-phosphate synthase;otsA;ortholog										Mycobacterium tuberculosis	catalytic activity(GO:0003824);alpha,alpha-trehalose-phosphate synthase (UDP-forming) activity(GO:0003825);transferase activity(GO:0016740);transferase activity, transferring glycosyl groups(GO:0016757);manganese ion binding(GO:0030145);alpha,alpha-trehalose-phosphate synthase (GDP-forming) activity(GO:0047260)	trehalose biosynthetic process(GO:0005992)	cell wall(GO:0005618);cytosol(GO:0005829);plasma membrane(GO:0005886)	Mycobacterium tuberculosis biological processes;Trehalose biosynthesis
MYCTU|EnsemblGenome=Rv1640c|UniProtKB=P9WFU7	Rv1640c	Lysylphosphatidylglycerol biosynthesis bifunctional protein LysX;lysX;ortholog	LYSINE--TRNA LIGASE, CHLOROPLASTIC/MITOCHONDRIAL (PTHR42918:SF9)	catalytic activity, acting on RNA(GO:0140098);ligase activity(GO:0016874);tRNA binding(GO:0000049)	cellular amino acid metabolic process(GO:0006520);formation of translation initiation ternary complex(GO:0001677);tRNA metabolic process(GO:0006399);translational elongation(GO:0006414);translational termination(GO:0006415)	cytosol(GO:0005829)	RNA binding protein(PC00031);aminoacyl-tRNA synthetase(PC00047)					Mycobacterium tuberculosis	nucleotide binding(GO:0000166);magnesium ion binding(GO:0000287);nucleic acid binding(GO:0003676);DNA binding(GO:0003677);catalytic activity(GO:0003824);aminoacyl-tRNA ligase activity(GO:0004812);lysine-tRNA ligase activity(GO:0004824);ATP binding(GO:0005524);transferase activity(GO:0016740);ligase activity(GO:0016874);metal ion binding(GO:0046872);lysyltransferase activity(GO:0050071)	tRNA aminoacylation for protein translation(GO:0006418);lysyl-tRNA aminoacylation(GO:0006430);lipid metabolic process(GO:0006629);metabolic process(GO:0008152);phospholipid biosynthetic process(GO:0008654);pathogenesis(GO:0009405);stabilization of membrane potential(GO:0030322);phosphatidylglycerol metabolic process(GO:0046471);response to antibiotic(GO:0046677)	cell wall(GO:0005618);cytoplasm(GO:0005737);cytosol(GO:0005829);plasma membrane(GO:0005886);membrane(GO:0016020);integral component of membrane(GO:0016021)
MYCTU|EnsemblGenome=LH57_08980|UniProtKB=P94978	Rv1644	Possible 23S rRNA methyltransferase TsnR;tsnR;ortholog	SUBFAMILY NOT NAMED (PTHR43191:SF4)	RNA binding(GO:0003723)			RNA methyltransferase(PC00033)					Mycobacterium tuberculosis	RNA binding(GO:0003723);methyltransferase activity(GO:0008168);RNA methyltransferase activity(GO:0008173);transferase activity(GO:0016740)	RNA methylation(GO:0001510);RNA processing(GO:0006396);methylation(GO:0032259)	plasma membrane(GO:0005886)
MYCTU|EnsemblGenome=Rv2247|UniProtKB=P9WQH5	Rv2247	Probable propionyl-CoA carboxylase beta chain 6;accD6;ortholog	PROPIONYL-COA CARBOXYLASE BETA CHAIN, MITOCHONDRIAL (PTHR43842:SF2)	ligase activity(GO:0016874)	cellular amino acid catabolic process(GO:0009063);fatty acid biosynthetic process(GO:0006633)		ligase(PC00142)	Methylmalonyl pathway->Propionyl-CoA carboxylase;;Succinate to proprionate conversion->Methylmalonyl-CoA decarboxylase;;;				Mycobacterium tuberculosis	nucleotide binding(GO:0000166);acetyl-CoA carboxylase activity(GO:0003989);propionyl-CoA carboxylase activity(GO:0004658);protein binding(GO:0005515);ATP binding(GO:0005524);ligase activity(GO:0016874)	fatty acid elongation, saturated fatty acid(GO:0019367)	cell wall(GO:0005618);acetyl-CoA carboxylase complex(GO:0009317)
MYCTU|EnsemblGenome=Rv3598c|UniProtKB=P9WFU9	Rv3598c	Lysine--tRNA ligase 1;lysS1;ortholog	LYSINE--TRNA LIGASE, CHLOROPLASTIC/MITOCHONDRIAL (PTHR42918:SF9)	catalytic activity, acting on RNA(GO:0140098);ligase activity(GO:0016874);tRNA binding(GO:0000049)	cellular amino acid metabolic process(GO:0006520);formation of translation initiation ternary complex(GO:0001677);tRNA metabolic process(GO:0006399);translational elongation(GO:0006414);translational termination(GO:0006415)	cytosol(GO:0005829)	RNA binding protein(PC00031);aminoacyl-tRNA synthetase(PC00047)					Mycobacterium tuberculosis	nucleotide binding(GO:0000166);magnesium ion binding(GO:0000287);nucleic acid binding(GO:0003676);aminoacyl-tRNA ligase activity(GO:0004812);lysine-tRNA ligase activity(GO:0004824);ATP binding(GO:0005524);ligase activity(GO:0016874);metal ion binding(GO:0046872)	translation(GO:0006412);tRNA aminoacylation for protein translation(GO:0006418);lysyl-tRNA aminoacylation(GO:0006430)	cytoplasm(GO:0005737)
MYCTU|EnsemblGenome=Rv0486|UniProtKB=P9WMY7	Rv0486	D-inositol 3-phosphate glycosyltransferase;mshA;ortholog	SUBFAMILY NOT NAMED (PTHR12526:SF554)	transferase activity, transferring glycosyl groups(GO:0016757)	metabolic process(GO:0008152)							Mycobacterium tuberculosis	magnesium ion binding(GO:0000287);acetylglucosaminyltransferase activity(GO:0008375);transferase activity(GO:0016740);transferase activity, transferring glycosyl groups(GO:0016757);metal ion binding(GO:0046872);D-inositol-3-phosphate glycosyltransferase activity(GO:0102710)	mycothiol biosynthetic process(GO:0010125)	cytosol(GO:0005829)	Mycobacterium tuberculosis biological processes;Mycothiol metabolism;Mycothiol biosynthesis
MYCTU|EnsemblGenome=Rv0236c|UniProtKB=P96419	Rv0236c	Alpha-(1-3)-arabinofuranosyltransferase;aftD;ortholog										Mycobacterium tuberculosis	transferase activity(GO:0016740)	capsule polysaccharide biosynthetic process(GO:0045227)	plasma membrane(GO:0005886);membrane(GO:0016020);integral component of membrane(GO:0016021)
MYCTU|EnsemblGenome=Rv3826|UniProtKB=P9WQ47	Rv3826	Probable long-chain-fatty-acid--CoA ligase FadD23;fadD23;ortholog	DISCO-INTERACTING PROTEIN 2 (PTHR22754:SF32)									Mycobacterium tuberculosis	nucleotide binding(GO:0000166);catalytic activity(GO:0003824);ATP binding(GO:0005524);ligase activity(GO:0016874)	lipid metabolic process(GO:0006629);fatty acid metabolic process(GO:0006631);fatty acid biosynthetic process(GO:0006633);lipid biosynthetic process(GO:0008610);sulfolipid biosynthetic process(GO:0046506);Actinobacterium-type cell wall biogenesis(GO:0071766)	membrane(GO:0016020);integral component of membrane(GO:0016021)
MYCTU|EnsemblGenome=LH57_16905|UniProtKB=I6Y2J4	Rv3097c	Triacylglycerol lipase;lipY;ortholog	SUBFAMILY NOT NAMED (PTHR43635:SF3)	lipase activity(GO:0016298)			lipase(PC00143);serine protease(PC00203)					Mycobacterium tuberculosis	triglyceride lipase activity(GO:0004806);hydrolase activity(GO:0016787)	lipid metabolic process(GO:0006629);lipid catabolic process(GO:0016042)	extracellular region(GO:0005576)
MYCTU|EnsemblGenome=Rv2848c|UniProtKB=P9WP97	Rv2848c	Hydrogenobyrinate a,c-diamide synthase;cobB;ortholog	SUBFAMILY NOT NAMED (PTHR43873:SF1)									Mycobacterium tuberculosis	nucleotide binding(GO:0000166);catalytic activity(GO:0003824);ATP binding(GO:0005524);ligase activity(GO:0016874);cobyrinic acid a,c-diamide synthase activity(GO:0042242);hydrogenobyrinic acid a,c-diamide synthase (glutamine-hydrolysing) activity(GO:0043802)	glutamine metabolic process(GO:0006541);cobalamin biosynthetic process(GO:0009236)	plasma membrane(GO:0005886)
MYCTU|EnsemblGenome=Rv3062|UniProtKB=P9WNV5	Rv3062	DNA ligase B;ligB;ortholog	SUBFAMILY NOT NAMED (PTHR45674:SF9)	catalytic activity, acting on DNA(GO:0140097);ligase activity(GO:0016874)	DNA biosynthetic process(GO:0071897);DNA strand elongation involved in DNA replication(GO:0006271);RNA biosynthetic process(GO:0032774);RNA catabolic process(GO:0006401)	cytoplasm(GO:0005737)	DNA ligase(PC00012)					Mycobacterium tuberculosis	nucleotide binding(GO:0000166);magnesium ion binding(GO:0000287);DNA binding(GO:0003677);DNA ligase activity(GO:0003909);DNA ligase (ATP) activity(GO:0003910);ATP binding(GO:0005524);ligase activity(GO:0016874);metal ion binding(GO:0046872)	DNA replication(GO:0006260);DNA ligation(GO:0006266);DNA repair(GO:0006281);DNA recombination(GO:0006310);cellular response to DNA damage stimulus(GO:0006974);cell cycle(GO:0007049);DNA ligation involved in DNA repair(GO:0051103);cell division(GO:0051301);DNA biosynthetic process(GO:0071897)	cell wall(GO:0005618)
MYCTU|EnsemblGenome=LH57_00210|UniProtKB=L7N699	Rv0035	Probable fatty-acid-CoA ligase FadD34 (Fatty-acid-CoA synthetase) (Fatty-acid-CoA synthase);fadD34;ortholog	DISCO-INTERACTING PROTEIN 2 (PTHR22754:SF32)									Mycobacterium tuberculosis	catalytic activity(GO:0003824);ligase activity(GO:0016874)	lipid biosynthetic process(GO:0008610)
MYCTU|EnsemblGenome=Rv0041|UniProtKB=P9WFV1	Rv0041	Leucine--tRNA ligase;leuS;ortholog	LEUCINE--TRNA LIGASE, MITOCHONDRIAL-RELATED (PTHR43740:SF2)	catalytic activity, acting on RNA(GO:0140098);ligase activity(GO:0016874)	cellular amino acid metabolic process(GO:0006520);formation of translation initiation ternary complex(GO:0001677);tRNA metabolic process(GO:0006399);translational elongation(GO:0006414);translational termination(GO:0006415)		aminoacyl-tRNA synthetase(PC00047)					Mycobacterium tuberculosis	nucleotide binding(GO:0000166);aminoacyl-tRNA editing activity(GO:0002161);aminoacyl-tRNA ligase activity(GO:0004812);leucine-tRNA ligase activity(GO:0004823);ATP binding(GO:0005524);ligase activity(GO:0016874)	translation(GO:0006412);tRNA aminoacylation for protein translation(GO:0006418);leucyl-tRNA aminoacylation(GO:0006429);aminoacyl-tRNA metabolism involved in translational fidelity(GO:0106074)	cell wall(GO:0005618);cytoplasm(GO:0005737);plasma membrane(GO:0005886)
MYCTU|EnsemblGenome=LH57_00670|UniProtKB=O53639	Rv0118c	Probable oxalyl-CoA decarboxylase OxcA;oxcA;ortholog	2-HYDROXYACYL-COA LYASE 1 (PTHR43710:SF2)	anion binding(GO:0043168);cation binding(GO:0043169);cofactor binding(GO:0048037);heterocyclic compound binding(GO:1901363);lyase activity(GO:0016829);organic cyclic compound binding(GO:0097159);small molecule binding(GO:0036094)	fatty acid catabolic process(GO:0009062);oxidation-reduction process(GO:0055114)		decarboxylase(PC00089);dehydrogenase(PC00092);transferase(PC00220)					Mycobacterium tuberculosis	magnesium ion binding(GO:0000287);catalytic activity(GO:0003824);oxalyl-CoA decarboxylase activity(GO:0008949);thiamine pyrophosphate binding(GO:0030976);metal ion binding(GO:0046872)	oxalate catabolic process(GO:0033611)	cell wall(GO:0005618);plasma membrane(GO:0005886)
MYCTU|EnsemblGenome=Rv1330c|UniProtKB=P9WJI9	Rv1330c	Nicotinate phosphoribosyltransferase pncB1;pncB1;ortholog	SUBFAMILY NOT NAMED (PTHR11098:SF8)	ligase activity(GO:0016874)	coenzyme biosynthetic process(GO:0009108);nucleotide biosynthetic process(GO:0009165);organonitrogen compound biosynthetic process(GO:1901566)	cytosol(GO:0005829)	glycosyltransferase(PC00111)					Mycobacterium tuberculosis	catalytic activity(GO:0003824);nicotinate-nucleotide diphosphorylase (carboxylating) activity(GO:0004514);nicotinate phosphoribosyltransferase activity(GO:0004516);transferase activity(GO:0016740);ligase activity(GO:0016874);nicotinamide phosphoribosyltransferase activity(GO:0047280)	NAD biosynthetic process(GO:0009435);pyridine nucleotide biosynthetic process(GO:0019363);NAD salvage(GO:0034355)	cell wall(GO:0005618)
MYCTU|EnsemblGenome=LH57_05390|UniProtKB=O05572	Rv0989c	Probable polyprenyl-diphosphate synthase GrcC2 (Polyprenyl pyrophosphate synthetase);grcC2;ortholog	OCTAPRENYL DIPHOSPHATE SYNTHASE (PTHR12001:SF69)									Mycobacterium tuberculosis	transferase activity(GO:0016740)	isoprenoid biosynthetic process(GO:0008299)
MYCTU|EnsemblGenome=Rv3465|UniProtKB=P9WH11	Rv3465	dTDP-4-dehydrorhamnose 3,5-epimerase;rmlC;ortholog	DTDP-4-DEHYDRORHAMNOSE 3,5-EPIMERASE (PTHR21047:SF2)	catalytic activity(GO:0003824);lipid binding(GO:0008289)	carbohydrate metabolic process(GO:0005975);lipid metabolic process(GO:0006629)		epimerase/racemase(PC00096)	O-antigen biosynthesis->dTDP-4-dehydrorhamnose 3,5-epimerase;;				Mycobacterium tuberculosis	protein binding(GO:0005515);dTDP-4-dehydrorhamnose 3,5-epimerase activity(GO:0008830);isomerase activity(GO:0016853)	carbohydrate metabolic process(GO:0005975);dTDP-rhamnose biosynthetic process(GO:0019305);extracellular polysaccharide biosynthetic process(GO:0045226)
MYCTU|EnsemblGenome=Rv0938|UniProtKB=P9WNV3	Rv0938	Multifunctional non-homologous end joining DNA repair protein LigD;ligD;ortholog	SUBFAMILY NOT NAMED (PTHR42705:SF2)									Mycobacterium tuberculosis	nucleotide binding(GO:0000166);magnesium ion binding(GO:0000287);DNA binding(GO:0003677);catalytic activity(GO:0003824);DNA-directed DNA polymerase activity(GO:0003887);DNA primase activity(GO:0003896);DNA-directed 5'-3' RNA polymerase activity(GO:0003899);DNA ligase activity(GO:0003909);DNA ligase (ATP) activity(GO:0003910);nuclease activity(GO:0004518);exonuclease activity(GO:0004527);polynucle…	DNA ligation(GO:0006266);DNA replication, synthesis of RNA primer(GO:0006269);DNA repair(GO:0006281);double-strand break repair(GO:0006302);double-strand break repair via nonhomologous end joining(GO:0006303);DNA recombination(GO:0006310);cellular response to DNA damage stimulus(GO:0006974);metabolic process(GO:0008152);viral process(GO:0016032);DNA biosynthetic process(GO:0071897);nucleic acid p…	plasma membrane(GO:0005886)
MYCTU|EnsemblGenome=Rv2057c|UniProtKB=P9WH97	Rv2057c	50S ribosomal protein L33 1;rpmG1;ortholog	39S RIBOSOMAL PROTEIN L33, MITOCHONDRIAL-RELATED (PTHR15238:SF1)	structural constituent of ribosome(GO:0003735)	ribosomal large subunit assembly(GO:0000027)	large ribosomal subunit(GO:0015934)						Mycobacterium tuberculosis	structural constituent of ribosome(GO:0003735)	translation(GO:0006412)	ribosome(GO:0005840)
MYCTU|EnsemblGenome=Rv0974c|UniProtKB=O86318	Rv0974c	Probable acetyl-/propionyl-CoA carboxylase (Beta subunit) AccD2;accD2;ortholog	SUBFAMILY NOT NAMED (PTHR22855:SF31)	ligase activity(GO:0016874)	cellular amino acid catabolic process(GO:0009063)	catalytic complex(GO:1902494)	ligase(PC00142)					Mycobacterium tuberculosis	ligase activity(GO:0016874)	mycolic acid biosynthetic process(GO:0071768)
MYCTU|EnsemblGenome=LH57_10480|UniProtKB=I6Y7V6	Rv1925	Probable acyl-CoA ligase FadD31 (Acyl-CoA synthetase) (Acyl-CoA synthase);fadD31;ortholog	DISCO-INTERACTING PROTEIN 2 (PTHR22754:SF32)									Mycobacterium tuberculosis	catalytic activity(GO:0003824);ligase activity(GO:0016874)	lipid biosynthetic process(GO:0008610)
MYCTU|EnsemblGenome=Rv0003|UniProtKB=P9WHI9	Rv0003	DNA replication and repair protein RecF;recF;ortholog	DNA REPLICATION AND REPAIR PROTEIN RECF (PTHR32182:SF0)		DNA synthesis involved in DNA repair(GO:0000731);double-strand break repair(GO:0006302)		chromatin/chromatin-binding protein(PC00077);hydrolase(PC00121)					Mycobacterium tuberculosis	nucleotide binding(GO:0000166);DNA binding(GO:0003677);single-stranded DNA binding(GO:0003697);ATP binding(GO:0005524)	DNA replication(GO:0006260);DNA repair(GO:0006281);cellular response to DNA damage stimulus(GO:0006974);SOS response(GO:0009432)	cytoplasm(GO:0005737);cytosol(GO:0005829);plasma membrane(GO:0005886)
MYCTU|EnsemblGenome=Rv1008|UniProtKB=O08343	Rv1008	Uncharacterized metal-dependent hydrolase TatD;tatD;ortholog	SUBFAMILY NOT NAMED (PTHR46124:SF2)									Mycobacterium tuberculosis	deoxyribonuclease activity(GO:0004536);hydrolase activity(GO:0016787);hydrolase activity, acting on ester bonds(GO:0016788);endodeoxyribonuclease activity, producing 5'-phosphomonoesters(GO:0016888);metal ion binding(GO:0046872)	DNA metabolic process(GO:0006259)	plasma membrane(GO:0005886)
MYCTU|EnsemblGenome=LH57_06190|UniProtKB=O06579	Rv1127c	Probable pyruvate, phosphate dikinase PpdK;ppdK;ortholog	PYRUVATE, PHOSPHATE DIKINASE 1, CHLOROPLASTIC (PTHR22931:SF9)	kinase activity(GO:0016301)	carbohydrate metabolic process(GO:0005975);carbohydrate transport(GO:0008643)		kinase(PC00137)					Mycobacterium tuberculosis	ATP binding(GO:0005524);kinase activity(GO:0016301);transferase activity, transferring phosphorus-containing groups(GO:0016772);pyruvate, phosphate dikinase activity(GO:0050242)	pyruvate metabolic process(GO:0006090);phosphorylation(GO:0016310)
MYCTU|EnsemblGenome=Rv2476c|UniProtKB=O53203	Rv2476c	NAD-specific glutamate dehydrogenase;gdh;ortholog	NAD-SPECIFIC GLUTAMATE DEHYDROGENASE (PTHR11606:SF29)	oxidoreductase activity(GO:0016491)	cellular amino acid catabolic process(GO:0009063)		dehydrogenase(PC00092)	Glutamine glutamate conversion->Glutamate Dehydrogenase;;				Mycobacterium tuberculosis	glutamate dehydrogenase (NAD+) activity(GO:0004352);protein binding(GO:0005515);oxidoreductase activity(GO:0016491)	glutamate catabolic process to 2-oxoglutarate(GO:0019551);oxidation-reduction process(GO:0055114)	cell wall(GO:0005618);cytosol(GO:0005829);plasma membrane(GO:0005886)
MYCTU|EnsemblGenome=Rv0006|UniProtKB=P9WG47	Rv0006	DNA gyrase subunit A;gyrA;ortholog	DNA GYRASE SUBUNIT A (PTHR43493:SF5)	ATP binding(GO:0005524);DNA binding(GO:0003677);DNA-dependent ATPase activity(GO:0008094);catalytic activity, acting on DNA(GO:0140097)	DNA conformation change(GO:0071103);DNA metabolic process(GO:0006259)	intracellular part(GO:0044424);protein-containing complex(GO:0032991)	DNA topoisomerase(PC00017);enzyme modulator(PC00095);isomerase(PC00135)					Mycobacterium tuberculosis	nucleotide binding(GO:0000166);magnesium ion binding(GO:0000287);DNA binding(GO:0003677);DNA topoisomerase activity(GO:0003916);DNA topoisomerase type II (double strand cut, ATP-hydrolyzing) activity(GO:0003918);protein binding(GO:0005515);ATP binding(GO:0005524);isomerase activity(GO:0016853);ATPase activity(GO:0016887);DNA negative supercoiling activity(GO:0034335)	DNA metabolic process(GO:0006259);DNA-dependent DNA replication(GO:0006261);DNA topological change(GO:0006265);response to antibiotic(GO:0046677)	cell wall(GO:0005618);chromosome(GO:0005694);cytoplasm(GO:0005737);plasma membrane(GO:0005886)
MYCTU|EnsemblGenome=Rv1292|UniProtKB=P9WFW5	Rv1292	Arginine--tRNA ligase;argS;ortholog	ARGININE--TRNA LIGASE, CYTOPLASMIC (PTHR11956:SF5)	catalytic activity, acting on RNA(GO:0140098);ligase activity(GO:0016874)	cellular amino acid metabolic process(GO:0006520);formation of translation initiation ternary complex(GO:0001677);tRNA metabolic process(GO:0006399);translational elongation(GO:0006414);translational termination(GO:0006415)							Mycobacterium tuberculosis	nucleotide binding(GO:0000166);aminoacyl-tRNA ligase activity(GO:0004812);arginine-tRNA ligase activity(GO:0004814);ATP binding(GO:0005524);ligase activity(GO:0016874)	translation(GO:0006412);tRNA aminoacylation for protein translation(GO:0006418);arginyl-tRNA aminoacylation(GO:0006420)	cytoplasm(GO:0005737);cytosol(GO:0005829);plasma membrane(GO:0005886)
MYCTU|EnsemblGenome=Rv1383|UniProtKB=P9WPK5	Rv1383	Carbamoyl-phosphate synthase small chain;carA;ortholog	CARBAMOYL-PHOSPHATE SYNTHASE ARGININE-SPECIFIC SMALL CHAIN (PTHR11405:SF4)	ligase activity(GO:0016874)	cellular amino acid biosynthetic process(GO:0008652)	catalytic complex(GO:1902494);cytoplasmic part(GO:0044444)	cysteine protease(PC00081);ligase(PC00142);metalloprotease(PC00153);transferase(PC00220)	De novo pyrimidine ribonucleotides biosythesis->Carbamoyl phosphate synthetase;;				Mycobacterium tuberculosis	nucleotide binding(GO:0000166);carbamoyl-phosphate synthase (glutamine-hydrolyzing) activity(GO:0004088);ATP binding(GO:0005524);ligase activity(GO:0016874)	'de novo' pyrimidine nucleobase biosynthetic process(GO:0006207);pyrimidine nucleotide biosynthetic process(GO:0006221);arginine biosynthetic process(GO:0006526);glutamine metabolic process(GO:0006541);cellular amino acid biosynthetic process(GO:0008652);'de novo' UMP biosynthetic process(GO:0044205)
MYCTU|EnsemblGenome=Rv1326c|UniProtKB=P9WN45	Rv1326c	1,4-alpha-glucan branching enzyme GlgB;glgB;ortholog	1,4-ALPHA-GLUCAN-BRANCHING ENZYME (PTHR43651:SF3)	transferase activity, transferring hexosyl groups(GO:0016758)	carbohydrate metabolic process(GO:0005975)	cytoplasm(GO:0005737)	amylase(PC00048)					Mycobacterium tuberculosis	catalytic activity(GO:0003824);1,4-alpha-glucan branching enzyme activity(GO:0003844);hydrolase activity, hydrolyzing O-glycosyl compounds(GO:0004553);protein binding(GO:0005515);transferase activity(GO:0016740);transferase activity, transferring glycosyl groups(GO:0016757);cation binding(GO:0043169);1,4-alpha-glucan branching enzyme activity (using a glucosylated glycogenin as primer for glycoge…	carbohydrate metabolic process(GO:0005975);glycogen metabolic process(GO:0005977);glycogen biosynthetic process(GO:0005978);glucan biosynthetic process(GO:0009250);capsule polysaccharide biosynthetic process(GO:0045227)	plasma membrane(GO:0005886)
MYCTU|EnsemblGenome=Rv1604|UniProtKB=O53907	Rv1604	Probable inositol 1-monophosphatase ImpA;impA;ortholog	INOSITOL-1-MONOPHOSPHATASE (PTHR20854:SF42)	inositol phosphate phosphatase activity(GO:0052745)	alcohol metabolic process(GO:0006066);cellular carbohydrate metabolic process(GO:0044262);organophosphate catabolic process(GO:0046434);signal transduction(GO:0007165);small molecule catabolic process(GO:0044282)		phosphatase(PC00181)					Mycobacterium tuberculosis	inositol monophosphate 1-phosphatase activity(GO:0008934);hydrolase activity(GO:0016787);metal ion binding(GO:0046872);inositol monophosphate 3-phosphatase activity(GO:0052832);inositol monophosphate 4-phosphatase activity(GO:0052833);inositol monophosphate phosphatase activity(GO:0052834)	inositol biosynthetic process(GO:0006021);phosphatidylinositol phosphorylation(GO:0046854)	plasma membrane(GO:0005886)
MYCTU|EnsemblGenome=Rv1007c|UniProtKB=P9WFU5	Rv1007c	Methionine--tRNA ligase;metG;ortholog	METHIONINE--TRNA LIGASE, MITOCHONDRIAL (PTHR43326:SF1)	catalytic activity, acting on RNA(GO:0140098);ligase activity(GO:0016874)	cellular amino acid metabolic process(GO:0006520);formation of translation initiation ternary complex(GO:0001677);tRNA metabolic process(GO:0006399);translational elongation(GO:0006414);translational termination(GO:0006415)		aminoacyl-tRNA synthetase(PC00047)					Mycobacterium tuberculosis	nucleotide binding(GO:0000166);aminoacyl-tRNA ligase activity(GO:0004812);methionine-tRNA ligase activity(GO:0004825);ATP binding(GO:0005524);ligase activity(GO:0016874)	translation(GO:0006412);tRNA aminoacylation for protein translation(GO:0006418);methionyl-tRNA aminoacylation(GO:0006431)	cytoplasm(GO:0005737);plasma membrane(GO:0005886)
MYCTU|EnsemblGenome=Rv1448c|UniProtKB=P9WG33	Rv1448c	Transaldolase;tal;ortholog	SUBFAMILY NOT NAMED (PTHR10683:SF32)			intracellular(GO:0005622)						Mycobacterium tuberculosis	catalytic activity(GO:0003824);sedoheptulose-7-phosphate:D-glyceraldehyde-3-phosphate glyceronetransferase activity(GO:0004801);transferase activity(GO:0016740)	carbohydrate metabolic process(GO:0005975);pentose-phosphate shunt(GO:0006098)	extracellular region(GO:0005576);cytoplasm(GO:0005737);cytosol(GO:0005829)
MYCTU|EnsemblGenome=Rv3731|UniProtKB=L0TDE1	Rv3731	DNA ligase C;ligC;ortholog	SUBFAMILY NOT NAMED (PTHR45674:SF10)	catalytic activity, acting on DNA(GO:0140097);ligase activity(GO:0016874)	DNA biosynthetic process(GO:0071897);DNA strand elongation involved in DNA replication(GO:0006271);RNA biosynthetic process(GO:0032774);RNA catabolic process(GO:0006401)	cytoplasm(GO:0005737)	DNA ligase(PC00012)					Mycobacterium tuberculosis	nucleotide binding(GO:0000166);DNA ligase (ATP) activity(GO:0003910);ATP binding(GO:0005524);ligase activity(GO:0016874)	DNA repair(GO:0006281);DNA recombination(GO:0006310)
MYCTU|EnsemblGenome=Rv2072c|UniProtKB=P9WGA9	Rv2072c	Precorrin-6Y C(5,15)-methyltransferase [decarboxylating];cobL;ortholog	SUBFAMILY NOT NAMED (PTHR43182:SF1)									Mycobacterium tuberculosis	methyltransferase activity(GO:0008168);protein methyltransferase activity(GO:0008276);transferase activity(GO:0016740);precorrin-6Y C5,15-methyltransferase (decarboxylating) activity(GO:0046025)	protein methylation(GO:0006479);cobalamin biosynthetic process(GO:0009236);methylation(GO:0032259)	cell wall(GO:0005618)
MYCTU|EnsemblGenome=Rv2584c|UniProtKB=P9WQ07	Rv2584c	Adenine phosphoribosyltransferase;apt;ortholog	ADENINE PHOSPHORIBOSYLTRANSFERASE-RELATED (PTHR11776:SF0)	transferase activity, transferring pentosyl groups(GO:0016763)	nucleobase-containing compound biosynthetic process(GO:0034654);purine nucleobase biosynthetic process(GO:0009113)			Adenine and hypoxanthine salvage pathway->Adenine phosphoribosyl transferase;;				Mycobacterium tuberculosis	adenine phosphoribosyltransferase activity(GO:0003999);transferase activity(GO:0016740);transferase activity, transferring glycosyl groups(GO:0016757)	purine ribonucleoside salvage(GO:0006166);adenine salvage(GO:0006168);nucleoside metabolic process(GO:0009116);AMP salvage(GO:0044209)	cytoplasm(GO:0005737);plasma membrane(GO:0005886)
MYCTU|EnsemblGenome=LH57_05360|UniProtKB=O53896	Rv0983	Probable serine protease PepD (Serine proteinase) (MTB32B);pepD;ortholog	SERINE ENDOPROTEASE DEGS (PTHR43019:SF4)				serine protease(PC00203)					Mycobacterium tuberculosis	serine-type endopeptidase activity(GO:0004252);peptidase activity(GO:0008233);serine-type peptidase activity(GO:0008236)	proteolysis(GO:0006508);pathogenesis(GO:0009405);protein catabolic process(GO:0030163);cellular response to antibiotic(GO:0071236)	extracellular region(GO:0005576);membrane(GO:0016020);integral component of membrane(GO:0016021)
MYCTU|EnsemblGenome=Rv0233|UniProtKB=P9WH69	Rv0233	R2-like ligand binding oxidase;nrdB;ortholog	SUBFAMILY NOT NAMED (PTHR23409:SF36)									Mycobacterium tuberculosis	iron ion binding(GO:0005506);protein binding(GO:0005515);oxidoreductase activity(GO:0016491);manganese ion binding(GO:0030145);identical protein binding(GO:0042802);metal ion binding(GO:0046872)	deoxyribonucleotide biosynthetic process(GO:0009263);oxidation-reduction process(GO:0055114)	cytosol(GO:0005829)
MYCTU|EnsemblGenome=Rv1023|UniProtKB=P9WNL1	Rv1023	Enolase;eno;ortholog	ENOLASE (PTHR11902:SF1)					Glycolysis->Enolase;;				Mycobacterium tuberculosis	magnesium ion binding(GO:0000287);phosphopyruvate hydratase activity(GO:0004634);lyase activity(GO:0016829);metal ion binding(GO:0046872)	glycolytic process(GO:0006096)	phosphopyruvate hydratase complex(GO:0000015);extracellular region(GO:0005576);cell wall(GO:0005618);cytoplasm(GO:0005737);plasma membrane(GO:0005886);cell surface(GO:0009986)
MYCTU|EnsemblGenome=Rv0013|UniProtKB=P9WN35	Rv0013	Anthranilate synthase component 2;trpG;ortholog	MULTIFUNCTIONAL TRYPTOPHAN BIOSYNTHESIS PROTEIN (PTHR43418:SF4)	lyase activity(GO:0016829)	aromatic compound biosynthetic process(GO:0019438);cellular amino acid biosynthetic process(GO:0008652);cellular nitrogen compound biosynthetic process(GO:0044271);heterocycle biosynthetic process(GO:0018130);organic cyclic compound biosynthetic process(GO:1901362)	cytosol(GO:0005829)	cysteine protease(PC00081);glycosyltransferase(PC00111);lyase(PC00144)	Tryptophan biosynthesis->Anthranilate synthase;;Tryptophan biosynthesis->Anthranilate phosphoribosyl transferase;;;				Mycobacterium tuberculosis	anthranilate synthase activity(GO:0004049);lyase activity(GO:0016829)	tryptophan biosynthetic process(GO:0000162);glutamine metabolic process(GO:0006541);cellular amino acid biosynthetic process(GO:0008652);aromatic amino acid family biosynthetic process(GO:0009073)	plasma membrane(GO:0005886)
MYCTU|EnsemblGenome=Rv0436c|UniProtKB=P9WPG1	Rv0436c	CDP-diacylglycerol--serine O-phosphatidyltransferase;pssA;ortholog										Mycobacterium tuberculosis	CDP-diacylglycerol-serine O-phosphatidyltransferase activity(GO:0003882);transferase activity(GO:0016740);phosphotransferase activity, for other substituted phosphate groups(GO:0016780)	lipid metabolic process(GO:0006629);phospholipid biosynthetic process(GO:0008654)	extracellular region(GO:0005576);plasma membrane(GO:0005886);membrane(GO:0016020);integral component of membrane(GO:0016021)
MYCTU|EnsemblGenome=Rv0127|UniProtKB=O07177	Rv0127	Maltokinase;mak;ortholog										Mycobacterium tuberculosis	nucleotide binding(GO:0000166);ATP binding(GO:0005524);kinase activity(GO:0016301);transferase activity(GO:0016740)	carbohydrate metabolic process(GO:0005975);glycogen metabolic process(GO:0005977);glycogen biosynthetic process(GO:0005978);trehalose biosynthetic process(GO:0005992);phosphorylation(GO:0016310);carbohydrate phosphorylation(GO:0046835)	cytosol(GO:0005829);plasma membrane(GO:0005886)
MYCTU|EnsemblGenome=Rv1570|UniProtKB=P9WPQ5	Rv1570	ATP-dependent dethiobiotin synthetase BioD;bioD;ortholog	DETHIOBIOTIN SYNTHETASE (PTHR43210:SF2)	ligase activity(GO:0016874)	amide biosynthetic process(GO:0043604);carboxylic acid biosynthetic process(GO:0046394);coenzyme biosynthetic process(GO:0009108);drug metabolic process(GO:0017144);heterocycle biosynthetic process(GO:0018130);monocarboxylic acid metabolic process(GO:0032787);organic cyclic compound biosynthetic process(GO:1901362);organonitrogen compound biosynthetic process(GO:1901566);sulfur compound metabolic…	cytosol(GO:0005829)		Biotin biosynthesis->Dethiobiotin synthase;;				Mycobacterium tuberculosis	nucleotide binding(GO:0000166);magnesium ion binding(GO:0000287);dethiobiotin synthase activity(GO:0004141);ATP binding(GO:0005524);ligase activity(GO:0016874);metal ion binding(GO:0046872)	biotin biosynthetic process(GO:0009102)	cytoplasm(GO:0005737)
MYCTU|EnsemblGenome=Rv3411c|UniProtKB=P9WKI7	Rv3411c	Inosine-5'-monophosphate dehydrogenase;guaB;ortholog	INOSINE-5'-MONOPHOSPHATE DEHYDROGENASE (PTHR11911:SF111)	oxidoreductase activity, acting on the CH-OH group of donors, NAD or NADP as acceptor(GO:0016616)	nucleobase-containing small molecule biosynthetic process(GO:0034404);purine ribonucleoside triphosphate biosynthetic process(GO:0009206);purine ribonucleotide biosynthetic process(GO:0009152)			De novo purine biosynthesis->IMP dehydrogenase;;				Mycobacterium tuberculosis	nucleotide binding(GO:0000166);catalytic activity(GO:0003824);IMP dehydrogenase activity(GO:0003938);oxidoreductase activity(GO:0016491);metal ion binding(GO:0046872)	purine nucleotide biosynthetic process(GO:0006164);GMP biosynthetic process(GO:0006177);IMP catabolic process(GO:0006204);oxidation-reduction process(GO:0055114);XMP biosynthetic process(GO:0097293)	cell wall(GO:0005618);plasma membrane(GO:0005886)
MYCTU|EnsemblGenome=Rv1102c|UniProtKB=P9WIH9	Rv1102c	Endoribonuclease MazF3;mazF3;ortholog	SUBFAMILY NOT NAMED (PTHR33988:SF2)									Mycobacterium tuberculosis	DNA binding(GO:0003677);nuclease activity(GO:0004518);endonuclease activity(GO:0004519);endoribonuclease activity(GO:0004521);protein binding(GO:0005515);hydrolase activity(GO:0016787)	mRNA catabolic process(GO:0006402);rRNA catabolic process(GO:0016075);negative regulation of translation(GO:0017148);negative regulation of transcription, DNA-templated(GO:0045892);negative regulation of growth(GO:0045926);positive regulation of growth(GO:0045927);nucleic acid phosphodiester bond hydrolysis(GO:0090305);RNA phosphodiester bond hydrolysis, endonucleolytic(GO:0090502)
MYCTU|EnsemblGenome=Rv2439c|UniProtKB=P9WHU9	Rv2439c	Glutamate 5-kinase;proB;ortholog	GLUTAMATE 5-KINASE (PTHR43654:SF3)	kinase activity(GO:0016301)	cellular amino acid biosynthetic process(GO:0008652);heterocycle biosynthetic process(GO:0018130);organic cyclic compound biosynthetic process(GO:1901362)	cytosol(GO:0005829)	amino acid kinase(PC00045);dehydrogenase(PC00092)	Proline biosynthesis->Glutamyl kinase;;				Mycobacterium tuberculosis	nucleotide binding(GO:0000166);RNA binding(GO:0003723);glutamate 5-kinase activity(GO:0004349);ATP binding(GO:0005524);kinase activity(GO:0016301);transferase activity(GO:0016740)	proline biosynthetic process(GO:0006561);cellular amino acid biosynthetic process(GO:0008652);phosphorylation(GO:0016310);L-proline biosynthetic process(GO:0055129)	cytoplasm(GO:0005737)
MYCTU|EnsemblGenome=LH57_10350|UniProtKB=O07732	Rv1900c	Probable lignin peroxidase LipJ;lipJ;ortholog	SUBFAMILY NOT NAMED (PTHR43433:SF8)									Mycobacterium tuberculosis	adenylate cyclase activity(GO:0004016);peroxidase activity(GO:0004601);phosphorus-oxygen lyase activity(GO:0016849);manganese ion binding(GO:0030145);protein homodimerization activity(GO:0042803)	cAMP biosynthetic process(GO:0006171);cyclic nucleotide biosynthetic process(GO:0009190);intracellular signal transduction(GO:0035556);cellular oxidant detoxification(GO:0098869)
MYCTU|EnsemblGenome=Rv0015c|UniProtKB=P9WI83	Rv0015c	Serine/threonine-protein kinase PknA;pknA;ortholog	SUBFAMILY NOT NAMED (PTHR43289:SF11)	protein kinase activity(GO:0004672)			protein kinase(PC00193)					Mycobacterium tuberculosis	nucleotide binding(GO:0000166);protein kinase activity(GO:0004672);protein serine/threonine kinase activity(GO:0004674);protein binding(GO:0005515);ATP binding(GO:0005524);kinase activity(GO:0016301);transferase activity(GO:0016740)	protein phosphorylation(GO:0006468);regulation of cell shape(GO:0008360);pathogenesis(GO:0009405);phosphorylation(GO:0016310);positive regulation of catalytic activity(GO:0043085);negative regulation of catalytic activity(GO:0043086);positive regulation of DNA binding(GO:0043388);growth of symbiont in host(GO:0044117);negative regulation of fatty acid biosynthetic process(GO:0045717);protein auto…	extracellular region(GO:0005576);cytosol(GO:0005829);plasma membrane(GO:0005886);membrane(GO:0016020);integral component of membrane(GO:0016021)
MYCTU|EnsemblGenome=Rv2947c|UniProtKB=P96284	Rv2947c	Putative inactive phenolphthiocerol synthesis polyketide synthase type I Pks15;pks15;ortholog	POLYKETIDE SYNTHASE 13-RELATED (PTHR45681:SF3)									Mycobacterium tuberculosis	catalytic activity(GO:0003824);transferase activity(GO:0016740);cofactor binding(GO:0048037)	glycolipid biosynthetic process(GO:0009247)	cytosol(GO:0005829)
MYCTU|EnsemblGenome=LH57_11225|UniProtKB=O53498	Rv2062c	Cobalamin biosynthesis protein CobN;cobN;ortholog	SUBFAMILY NOT NAMED (PTHR44119:SF4)									Mycobacterium tuberculosis	cobaltochelatase activity(GO:0051116)	biosynthetic process(GO:0009058);cobalamin biosynthetic process(GO:0009236)	cytosol(GO:0005829);plasma membrane(GO:0005886)
MYCTU|EnsemblGenome=Rv3911|UniProtKB=O53590	Rv3911	ECF RNA polymerase sigma factor SigM;sigM;ortholog	SUBFAMILY NOT NAMED (PTHR43133:SF30)				winged helix/forkhead transcription factor(PC00246)					Mycobacterium tuberculosis	DNA binding(GO:0003677);DNA-binding transcription factor activity(GO:0003700);sigma factor activity(GO:0016987)	DNA-templated transcription, initiation(GO:0006352);regulation of transcription, DNA-templated(GO:0006355);response to xenobiotic stimulus(GO:0009410);response to water(GO:0009415);positive regulation of transcription, DNA-templated(GO:0045893);regulation of DNA-templated transcription, initiation(GO:2000142)	plasma membrane(GO:0005886)
MYCTU|EnsemblGenome=Rv2274c|UniProtKB=P9WIH7	Rv2274c	Putative toxin MazF8;mazF8;ortholog										Mycobacterium tuberculosis	nuclease activity(GO:0004518);endonuclease activity(GO:0004519);hydrolase activity(GO:0016787)	nucleic acid phosphodiester bond hydrolysis(GO:0090305)
MYCTU|EnsemblGenome=LH57_04120|UniProtKB=P71815	Rv0758	Possible two component system response sensor kinase membrane associated PhoR;phoR;ortholog	SENSOR PROTEIN QSEC (PTHR45436:SF5)									Mycobacterium tuberculosis	phosphorelay sensor kinase activity(GO:0000155);nucleotide binding(GO:0000166);protein histidine kinase activity(GO:0004673);ATP binding(GO:0005524);kinase activity(GO:0016301);transferase activity(GO:0016740);transferase activity, transferring phosphorus-containing groups(GO:0016772)	phosphorelay signal transduction system(GO:0000160);signal transduction(GO:0007165);phosphorylation(GO:0016310);peptidyl-histidine phosphorylation(GO:0018106);signal transduction by protein phosphorylation(GO:0023014)	membrane(GO:0016020);integral component of membrane(GO:0016021)
MYCTU|EnsemblGenome=Rv3234c|UniProtKB=P9WKC5	Rv3234c	Probable diacyglycerol O-acyltransferase tgs3;tgs3;ortholog	O-ACYLTRANSFERASE (WSD1-LIKE) FAMILY PROTEIN (PTHR31650:SF1)	transferase activity, transferring acyl groups other than amino-acyl groups(GO:0016747)	glycerolipid biosynthetic process(GO:0045017);triglyceride metabolic process(GO:0006641)	plasma membrane(GO:0005886)						Mycobacterium tuberculosis	diacylglycerol O-acyltransferase activity(GO:0004144);transferase activity(GO:0016740);transferase activity, transferring acyl groups(GO:0016746)	response to hypoxia(GO:0001666);glycerol metabolic process(GO:0006071);lipid metabolic process(GO:0006629);triglyceride biosynthetic process(GO:0019432);glycerolipid biosynthetic process(GO:0045017)
MYCTU|EnsemblGenome=LH57_18385|UniProtKB=O50394	Rv3366	Putative tRNA (cytidine(34)-2'-O)-methyltransferase;spoU;ortholog	TRNA (CYTIDINE(34)-2'-O)-METHYLTRANSFERASE (PTHR42971:SF1)		tRNA methylation(GO:0030488)		RNA methyltransferase(PC00033)					Mycobacterium tuberculosis	RNA binding(GO:0003723);methyltransferase activity(GO:0008168);RNA methyltransferase activity(GO:0008173);tRNA methyltransferase activity(GO:0008175);S-adenosylmethionine-dependent methyltransferase activity(GO:0008757);transferase activity(GO:0016740)	RNA methylation(GO:0001510);RNA processing(GO:0006396);tRNA processing(GO:0008033);tRNA methylation(GO:0030488);methylation(GO:0032259)	cytoplasm(GO:0005737)
MYCTU|EnsemblGenome=Rv2964|UniProtKB=P9WHM3	Rv2964	Formyltetrahydrofolate deformylase;purU;ortholog	FORMYLTETRAHYDROFOLATE DEFORMYLASE 1, MITOCHONDRIAL (PTHR42706:SF1)	hydrolase activity(GO:0016787);ligase activity(GO:0016874);transferase activity(GO:0016740)	nucleobase-containing compound metabolic process(GO:0006139)		hydrolase(PC00121);ligase(PC00142);transferase(PC00220)	Formyltetrahydroformate biosynthesis->Formyltetrahydrofolate deformylase;;Tetrahydrofolate biosynthesis->Glycine hydroxymethyltransferase;;De novo purine biosynthesis->Phosphoribosylglycinamide formyltransferase;;;;				Mycobacterium tuberculosis	formyltetrahydrofolate deformylase activity(GO:0008864);hydroxymethyl-, formyl- and related transferase activity(GO:0016742);hydrolase activity(GO:0016787)	purine nucleotide biosynthetic process(GO:0006164);'de novo' IMP biosynthetic process(GO:0006189);one-carbon metabolic process(GO:0006730);biosynthetic process(GO:0009058)
MYCTU|EnsemblGenome=Rv3764c|UniProtKB=O69729	Rv3764c	Probable sensor histidine kinase TcrY;tcrY;ortholog	SENSOR PROTEIN QSEC (PTHR45436:SF5)									Mycobacterium tuberculosis	phosphorelay sensor kinase activity(GO:0000155);nucleotide binding(GO:0000166);magnesium ion binding(GO:0000287);protein histidine kinase activity(GO:0004673);calcium ion binding(GO:0005509);protein binding(GO:0005515);ATP binding(GO:0005524);kinase activity(GO:0016301);transferase activity(GO:0016740);transferase activity, transferring phosphorus-containing groups(GO:0016772);ATPase activity(GO:…	phosphorelay signal transduction system(GO:0000160);signal transduction(GO:0007165);phosphorylation(GO:0016310);peptidyl-histidine phosphorylation(GO:0018106);signal transduction by protein phosphorylation(GO:0023014);protein autophosphorylation(GO:0046777)	cytosol(GO:0005829);plasma membrane(GO:0005886);membrane(GO:0016020);integral component of membrane(GO:0016021)
MYCTU|EnsemblGenome=Rv2482c|UniProtKB=P9WI61	Rv2482c	Glycerol-3-phosphate acyltransferase;plsB;ortholog	GLYCEROL-3-PHOSPHATE ACYLTRANSFERASE (PTHR12563:SF14)	transferase activity, transferring acyl groups other than amino-acyl groups(GO:0016747)	carbohydrate derivative metabolic process(GO:1901135);fatty acid metabolic process(GO:0006631);glycerolipid biosynthetic process(GO:0045017);phospholipid biosynthetic process(GO:0008654);triglyceride metabolic process(GO:0006641)	plasma membrane(GO:0005886)						Mycobacterium tuberculosis	glycerol-3-phosphate O-acyltransferase activity(GO:0004366);O-acyltransferase activity(GO:0008374);transferase activity(GO:0016740);transferase activity, transferring acyl groups(GO:0016746);sn-1-glycerol-3-phosphate C16:0-DCA-CoA acyl transferase activity(GO:0102420)	lipid metabolic process(GO:0006629);phospholipid biosynthetic process(GO:0008654);CDP-diacylglycerol biosynthetic process(GO:0016024);cellular lipid metabolic process(GO:0044255)	plasma membrane(GO:0005886);membrane(GO:0016020)
MYCTU|EnsemblGenome=Rv0808|UniProtKB=P9WHQ7	Rv0808	Amidophosphoribosyltransferase;purF;ortholog	AMIDOPHOSPHORIBOSYLTRANSFERASE (PTHR11907:SF0)	transferase activity(GO:0016740)	monosaccharide metabolic process(GO:0005996)		cysteine protease(PC00081);transferase(PC00220)	De novo purine biosynthesis->Amidophosphoribosyl transferase;;				Mycobacterium tuberculosis	magnesium ion binding(GO:0000287);amidophosphoribosyltransferase activity(GO:0004044);transferase activity(GO:0016740);transferase activity, transferring glycosyl groups(GO:0016757);metal ion binding(GO:0046872);iron-sulfur cluster binding(GO:0051536);4 iron, 4 sulfur cluster binding(GO:0051539)	purine nucleotide biosynthetic process(GO:0006164);'de novo' IMP biosynthetic process(GO:0006189);glutamine metabolic process(GO:0006541);purine nucleobase biosynthetic process(GO:0009113);nucleoside metabolic process(GO:0009116)
MYCTU|EnsemblGenome=Rv0252|UniProtKB=O53674	Rv0252	Probable nitrite reductase [NAD(P)H] large subunit [FAD flavoprotein] NirB;nirB;ortholog	NITRITE REDUCTASE (NADH) LARGE SUBUNIT (PTHR43809:SF1)									Mycobacterium tuberculosis	nitrite reductase [NAD(P)H] activity(GO:0008942);oxidoreductase activity(GO:0016491);heme binding(GO:0020037);metal ion binding(GO:0046872);flavin adenine dinucleotide binding(GO:0050660);NADP binding(GO:0050661);iron-sulfur cluster binding(GO:0051536);4 iron, 4 sulfur cluster binding(GO:0051539)	nitrate assimilation(GO:0042128);oxidation-reduction process(GO:0055114)	cell wall(GO:0005618);cytosol(GO:0005829);plasma membrane(GO:0005886)
MYCTU|EnsemblGenome=Rv1662|UniProtKB=O65933	Rv1662	Probable polyketide synthase Pks8;pks8;ortholog	SUBFAMILY NOT NAMED (PTHR43775:SF17)	hydrolase activity, acting on ester bonds(GO:0016788);ligase activity(GO:0016874);methyltransferase activity(GO:0008168);oxidoreductase activity(GO:0016491);transferase activity, transferring acyl groups(GO:0016746)	cellular amino acid metabolic process(GO:0006520);fatty acid biosynthetic process(GO:0006633)		acyltransferase(PC00042);dehydrogenase(PC00092);esterase(PC00097);ligase(PC00142);methyltransferase(PC00155)					Mycobacterium tuberculosis	catalytic activity(GO:0003824);zinc ion binding(GO:0008270);oxidoreductase activity(GO:0016491);transferase activity(GO:0016740);cofactor binding(GO:0048037)	unsaturated fatty acid biosynthetic process(GO:0006636);oxidation-reduction process(GO:0055114)
MYCTU|EnsemblGenome=Rv1826|UniProtKB=P9WN55	Rv1826	Glycine cleavage system H protein;gcvH;ortholog	GLYCINE CLEAVAGE SYSTEM H PROTEIN (PTHR11715:SF24)									Mycobacterium tuberculosis		glycine decarboxylation via glycine cleavage system(GO:0019464)	glycine cleavage complex(GO:0005960)
MYCTU|EnsemblGenome=Rv2702|UniProtKB=P9WIN1	Rv2702	Polyphosphate glucokinase;ppgK;ortholog	SUBFAMILY NOT NAMED (PTHR18964:SF146)	DNA binding(GO:0003677);DNA-binding transcription factor activity(GO:0003700);carbohydrate kinase activity(GO:0019200)	monosaccharide metabolic process(GO:0005996);regulation of carbohydrate metabolic process(GO:0006109);regulation of transcription by RNA polymerase II(GO:0006357);transcription by RNA polymerase II(GO:0006366)		carbohydrate kinase(PC00065);epimerase/racemase(PC00096);transcription factor(PC00218)					Mycobacterium tuberculosis	nucleotide binding(GO:0000166);glucokinase activity(GO:0004340);ATP binding(GO:0005524);kinase activity(GO:0016301);transferase activity(GO:0016740);polyphosphate-glucose phosphotransferase activity(GO:0047330)	phosphorylation(GO:0016310);glucose 6-phosphate metabolic process(GO:0051156)
MYCTU|EnsemblGenome=LH57_05410|UniProtKB=O05576	Rv0993	UTP--glucose-1-phosphate uridylyltransferase GalU (UDP-glucose pyrophosphorylase) (UDPGP) (Alpha-D-glucosyl-1-phosphate uridylyltransferase) (Uridine diphosphoglucose pyrophosphorylase);galU;ortholog	UTP--GLUCOSE-1-PHOSPHATE URIDYLYLTRANSFERASE (PTHR43197:SF1)	enzyme regulator activity(GO:0030234);guanyl-nucleotide exchange factor activity(GO:0005085);nucleotidyltransferase activity(GO:0016779);translation initiation factor activity(GO:0003743);translation regulator activity(GO:0045182)	glycogen metabolic process(GO:0005977);monosaccharide metabolic process(GO:0005996);phospholipid metabolic process(GO:0006644)		guanyl-nucleotide exchange factor(PC00113);nucleotidyltransferase(PC00174);translation initiation factor(PC00224)					Mycobacterium tuberculosis	UTP:glucose-1-phosphate uridylyltransferase activity(GO:0003983);transferase activity(GO:0016740);nucleotidyltransferase activity(GO:0016779)	UDP-glucose metabolic process(GO:0006011);biosynthetic process(GO:0009058)	plasma membrane(GO:0005886)
MYCTU|EnsemblGenome=Rv3554|UniProtKB=P71846	Rv3554	Possible electron transfer protein FdxB;fdxB;ortholog	FERREDOXIN-3, CHLOROPLASTIC-RELATED (PTHR43112:SF3)				reductase(PC00198)					Mycobacterium tuberculosis	electron transfer activity(GO:0009055);oxidoreductase activity(GO:0016491);metal ion binding(GO:0046872);iron-sulfur cluster binding(GO:0051536);2 iron, 2 sulfur cluster binding(GO:0051537)	lipid metabolic process(GO:0006629);electron transport chain(GO:0022900);oxidation-reduction process(GO:0055114)	membrane(GO:0016020);integral component of membrane(GO:0016021)
MYCTU|EnsemblGenome=LH57_18455|UniProtKB=O50408	Rv3379c	Probable 1-deoxy-D-xylulose 5-phosphate synthase Dxs2 (1-deoxyxylulose-5-phosphate synthase) (DXP synthase) (DXPS);dxs2;ortholog	1-DEOXY-D-XYLULOSE-5-PHOSPHATE SYNTHASE, CHLOROPLASTIC (PTHR43322:SF5)				dehydrogenase(PC00092);lyase(PC00144);transketolase(PC00221)	Thiamin biosynthesis->1-Deoxyxylulose-5-phosphate synthase;;Vitamin B6 biosynthesis->1-Deoxyxylulose-5-phosphate synthase;;Pyridoxal-5-phosphate biosynthesis->1-Deoxyxylulose-5-phosphate synthase;;;;				Mycobacterium tuberculosis	catalytic activity(GO:0003824);1-deoxy-D-xylulose-5-phosphate synthase activity(GO:0008661);transferase activity(GO:0016740);metal ion binding(GO:0046872)	terpenoid biosynthetic process(GO:0016114)	cytosol(GO:0005829);plasma membrane(GO:0005886)
MYCTU|EnsemblGenome=LH57_15260|UniProtKB=O33336	Rv2794c	Phosphopantetheinyl transferase PptT (CoA:APO-[ACP]pantetheinephosphotransferase) (CoA:APO-[acyl-carrier protein]pantetheinephosphotransferase);pptT;ortholog	ENTEROBACTIN SYNTHASE COMPONENT D (PTHR38096:SF1)	transferase activity, transferring phosphorus-containing groups(GO:0016772)		intrinsic component of plasma membrane(GO:0031226)						Mycobacterium tuberculosis	magnesium ion binding(GO:0000287);protein binding(GO:0005515);holo-[acyl-carrier-protein] synthase activity(GO:0008897);transferase activity(GO:0016740);phosphotransferase activity, for other substituted phosphate groups(GO:0016780);metal ion binding(GO:0046872)	enterobactin biosynthetic process(GO:0009239);siderophore biosynthetic process(GO:0019290)	plasma membrane(GO:0005886);enterobactin synthetase complex(GO:0009366)

## Sheet: cellular process
Column1	Column2	Column3	Column4	Column5	Column6	Column7	Column8	Column9	Column10	Column11	Column12	Column13	Column14	Column15	Column16	Column17
MYCTU|EnsemblGenome=Rv2941|UniProtKB=P9WQ59	Rv2941	Long-chain-fatty-acid--AMP ligase FadD28;fadD28;ortholog	DISCO-INTERACTING PROTEIN 2 (PTHR22754:SF32)									Mycobacterium tuberculosis	nucleotide binding(GO:0000166);catalytic activity(GO:0003824);fatty-acyl-CoA synthase activity(GO:0004321);ATP binding(GO:0005524);ligase activity(GO:0016874);adenylyltransferase activity(GO:0070566)	lipid metabolic process(GO:0006629);fatty acid metabolic process(GO:0006631);fatty acid biosynthetic process(GO:0006633);lipid biosynthetic process(GO:0008610);growth of symbiont in host cell(GO:0044119);suppression by symbiont of host innate immune response(GO:0052170);response to host immune response(GO:0052572);DIM/DIP cell wall layer assembly(GO:0071770)	cytosol(GO:0005829);plasma membrane(GO:0005886)
MYCTU|EnsemblGenome=LH57_13435|UniProtKB=O53185	Rv2458	Probable homocysteine S-methyltransferase MmuM (S-methylmethionine:homocysteine methyltransferase) (Cysteine methyltransferase);mmuM;ortholog	ZGC:172121 (PTHR46015:SF1)	S-adenosylmethionine-dependent methyltransferase activity(GO:0008757)	cellular amino acid biosynthetic process(GO:0008652);cellular modified amino acid metabolic process(GO:0006575);sulfur compound metabolic process(GO:0006790)			Methionine biosynthesis->Homocysteine transmethylase;;Formyltetrahydroformate biosynthesis->Cobalamin dependent homocysteine transmethylase;;;				Mycobacterium tuberculosis	methyltransferase activity(GO:0008168);zinc ion binding(GO:0008270);transferase activity(GO:0016740);metal ion binding(GO:0046872);betaine-homocysteine S-methyltransferase activity(GO:0047150)	methionine biosynthetic process(GO:0009086);methylation(GO:0032259)
MYCTU|EnsemblGenome=Rv1300|UniProtKB=P9WHV3	Rv1300	Release factor glutamine methyltransferase;prmC;ortholog	HEMK METHYLTRANSFERASE FAMILY MEMBER 1 (PTHR18895:SF74)									Mycobacterium tuberculosis	nucleic acid binding(GO:0003676);methyltransferase activity(GO:0008168);protein methyltransferase activity(GO:0008276);transferase activity(GO:0016740);protein-glutamine N-methyltransferase activity(GO:0036009);protein-(glutamine-N5) methyltransferase activity(GO:0102559)	protein methylation(GO:0006479);peptidyl-glutamine methylation(GO:0018364);methylation(GO:0032259)
MYCTU|EnsemblGenome=Rv3616c|UniProtKB=P9WJE1	Rv3616c	ESX-1 secretion-associated protein EspA;espA;ortholog										Mycobacterium tuberculosis	protein binding(GO:0005515)	pathogenesis(GO:0009405);protein secretion by the type VII secretion system(GO:0044315);Actinobacterium-type cell wall biogenesis(GO:0071766)	extracellular region(GO:0005576);extracellular space(GO:0005615);plasma membrane(GO:0005886)
MYCTU|EnsemblGenome=Rv0050|UniProtKB=P71707	Rv0050	Penicillin-binding protein 1A;ponA1;ortholog	SUBFAMILY NOT NAMED (PTHR32282:SF8)	amide binding(GO:0033218);carboxylic acid binding(GO:0031406);drug binding(GO:0008144);heterocyclic compound binding(GO:1901363);organic cyclic compound binding(GO:0097159);transferase activity, transferring hexosyl groups(GO:0016758)	peptidoglycan biosynthetic process(GO:0009252);response to antibiotic(GO:0046677)							Mycobacterium tuberculosis	catalytic activity(GO:0003824);carboxypeptidase activity(GO:0004180);peptidase activity(GO:0008233);penicillin binding(GO:0008658);peptidoglycan glycosyltransferase activity(GO:0008955);serine-type D-Ala-D-Ala carboxypeptidase activity(GO:0009002);transferase activity(GO:0016740);transferase activity, transferring glycosyl groups(GO:0016757);hydrolase activity(GO:0016787)	proteolysis(GO:0006508);metabolic process(GO:0008152);regulation of cell shape(GO:0008360);peptidoglycan biosynthetic process(GO:0009252);cellular response to hypoxia(GO:0071456);cell wall organization(GO:0071555)	plasma membrane(GO:0005886);membrane(GO:0016020);integral component of membrane(GO:0016021);outer membrane-bounded periplasmic space(GO:0030288)
MYCTU|EnsemblGenome=Rv3715c|UniProtKB=P9WHI3	Rv3715c	Recombination protein RecR;recR;ortholog	RECOMBINATION PROTEIN RECR (PTHR30446:SF0)	DNA binding(GO:0003677)	DNA repair(GO:0006281)							Mycobacterium tuberculosis	DNA binding(GO:0003677);metal ion binding(GO:0046872)	DNA repair(GO:0006281);DNA recombination(GO:0006310);cellular response to DNA damage stimulus(GO:0006974)
MYCTU|EnsemblGenome=LH57_15070|UniProtKB=O33298	Rv2756c	Possible type I restriction/modification system DNA methylase HsdM (M protein) (DNA methyltransferase);hsdM;ortholog	SUBFAMILY NOT NAMED (PTHR42998:SF1)	DNA binding(GO:0003677)								Mycobacterium tuberculosis	DNA binding(GO:0003677);methyltransferase activity(GO:0008168);N-methyltransferase activity(GO:0008170);transferase activity(GO:0016740)	DNA methylation(GO:0006306);methylation(GO:0032259)	cell wall(GO:0005618);plasma membrane(GO:0005886)
MYCTU|EnsemblGenome=Rv0629c|UniProtKB=P9WHJ1	Rv0629c	RecBCD enzyme subunit RecD;recD;ortholog	RECBCD ENZYME SUBUNIT RECD (PTHR43788:SF6)									Mycobacterium tuberculosis	nucleotide binding(GO:0000166);DNA binding(GO:0003677);DNA helicase activity(GO:0003678);helicase activity(GO:0004386);nuclease activity(GO:0004518);exonuclease activity(GO:0004527);ATP binding(GO:0005524);exodeoxyribonuclease V activity(GO:0008854);hydrolase activity(GO:0016787)	double-strand break repair via homologous recombination(GO:0000724);DNA repair(GO:0006281);double-strand break repair(GO:0006302);DNA recombination(GO:0006310);cellular response to DNA damage stimulus(GO:0006974);DNA duplex unwinding(GO:0032508);nucleic acid phosphodiester bond hydrolysis(GO:0090305)	cell wall(GO:0005618);cytosol(GO:0005829);plasma membrane(GO:0005886);exodeoxyribonuclease V complex(GO:0009338)
MYCTU|EnsemblGenome=Rv1860|UniProtKB=P9WIR7	Rv1860	Alanine and proline-rich secreted protein Apa;apa;ortholog										Mycobacterium tuberculosis	extracellular matrix binding(GO:0050840)	cellular response to starvation(GO:0009267);induction by symbiont of host immune response(GO:0052559)	extracellular region(GO:0005576);cell surface(GO:0009986)
MYCTU|EnsemblGenome=Rv3567c|UniProtKB=P9WND9	Rv3567c	Flavin-dependent monooxygenase, reductase subunit HsaB;hsaB;ortholog	SUBFAMILY NOT NAMED (PTHR30466:SF11)	oxidoreductase activity(GO:0016491)								Mycobacterium tuberculosis	FMN binding(GO:0010181);oxidoreductase activity(GO:0016491);oxidoreductase activity, acting on the CH-NH group of donors, NAD or NADP as acceptor(GO:0016646);flavin reductase (NADH) activity(GO:0036382);cofactor binding(GO:0048037);flavin adenine dinucleotide binding(GO:0050660)	lipid metabolic process(GO:0006629);steroid biosynthetic process(GO:0006694);cholesterol catabolic process(GO:0006707);steroid metabolic process(GO:0008202);lipid catabolic process(GO:0016042);aromatic compound catabolic process(GO:0019439);oxidation-reduction process(GO:0055114)
MYCTU|EnsemblGenome=Rv0408|UniProtKB=P9WHP1	Rv0408	Phosphate acetyltransferase;pta;ortholog	PHOSPHATE ACETYLTRANSFERASE (PTHR43356:SF3)	acetyltransferase activity(GO:0016407);lyase activity(GO:0016829);oxidoreductase activity(GO:0016491)	carbohydrate metabolic process(GO:0005975);cellular amino acid catabolic process(GO:0009063);phosphate-containing compound metabolic process(GO:0006796);tricarboxylic acid cycle(GO:0006099)		acetyltransferase(PC00038);acyltransferase(PC00042);decarboxylase(PC00089);dehydrogenase(PC00092)	Acetate utilization->Phosphate acetyltransferase;;				Mycobacterium tuberculosis	phosphate acetyltransferase activity(GO:0008959);acetyltransferase activity(GO:0016407);transferase activity(GO:0016740);transferase activity, transferring acyl groups(GO:0016746)	acetyl-CoA biosynthetic process(GO:0006085)	extracellular region(GO:0005576);cytoplasm(GO:0005737)
MYCTU|EnsemblGenome=Rv0120c|UniProtKB=P9WNM9	Rv0120c	Elongation factor G-like protein;Rv0120c;ortholog	SUBFAMILY NOT NAMED (PTHR43261:SF7)	RNA binding(GO:0003723)	formation of translation initiation ternary complex(GO:0001677);translational elongation(GO:0006414);translational termination(GO:0006415)		G-protein(PC00020);hydrolase(PC00121);translation elongation factor(PC00222);translation initiation factor(PC00224)					Mycobacterium tuberculosis	nucleotide binding(GO:0000166);GTPase activity(GO:0003924);GTP binding(GO:0005525)	translational elongation(GO:0006414)	cell wall(GO:0005618);plasma membrane(GO:0005886)
MYCTU|EnsemblGenome=Rv2383c|UniProtKB=P9WQ63	Rv2383c	Phenyloxazoline synthase MbtB;mbtB;ortholog	EBONY (PTHR43171:SF1)	amide binding(GO:0033218);anion binding(GO:0043168);cofactor binding(GO:0048037);small molecule binding(GO:0036094)	fatty acid biosynthetic process(GO:0006633)	cytoplasm(GO:0005737)	ligase(PC00142)					Mycobacterium tuberculosis	acyl carrier activity(GO:0000036);catalytic activity(GO:0003824);protein binding(GO:0005515);hydrolase activity, acting on ester bonds(GO:0016788);ligase activity(GO:0016874);phosphopantetheine binding(GO:0031177)	fatty acid biosynthetic process(GO:0006633);metabolic process(GO:0008152);biosynthetic process(GO:0009058);pathogenesis(GO:0009405);cellular response to iron ion starvation(GO:0010106);siderophore biosynthetic process from catechol(GO:0019540);response to host immune response(GO:0052572)	cell wall(GO:0005618);plasma membrane(GO:0005886)
MYCTU|EnsemblGenome=Rv0018c|UniProtKB=P9WHW5	Rv0018c	PP2C-family Ser/Thr phosphatase;pstP;ortholog	SUBFAMILY NOT NAMED (PTHR13832:SF278)	protein serine/threonine phosphatase activity(GO:0004722)			protein phosphatase(PC00195)					Mycobacterium tuberculosis	magnesium ion binding(GO:0000287);catalytic activity(GO:0003824);phosphoserine phosphatase activity(GO:0004647);phosphoprotein phosphatase activity(GO:0004721);protein serine/threonine phosphatase activity(GO:0004722);hydrolase activity(GO:0016787);manganese ion binding(GO:0030145);metal ion binding(GO:0046872)	negative regulation of protein kinase activity(GO:0006469);protein dephosphorylation(GO:0006470);positive regulation of catalytic activity(GO:0043085);negative regulation of catalytic activity(GO:0043086);negative regulation of DNA binding(GO:0043392)	cell wall(GO:0005618);plasma membrane(GO:0005886);integral component of plasma membrane(GO:0005887);membrane(GO:0016020);integral component of membrane(GO:0016021)
MYCTU|EnsemblGenome=Rv0115|UniProtKB=O53637	Rv0115	Possible D-alpha-D-heptose-7-phosphate kinase HddA;hddA;ortholog	L-FUCOSE KINASE (PTHR32463:SF0)	kinase activity(GO:0016301);phosphotransferase activity, alcohol group as acceptor(GO:0016773)	nucleotide biosynthetic process(GO:0009165);nucleotide-sugar biosynthetic process(GO:0009226)							Mycobacterium tuberculosis	ATP binding(GO:0005524);kinase activity(GO:0016301)	phosphorylation(GO:0016310)
MYCTU|EnsemblGenome=Rv3328c|UniProtKB=L0TCG5	Rv3328c	ECF RNA polymerase sigma factor SigJ;sigJ;ortholog	SUBFAMILY NOT NAMED (PTHR30173:SF43)									Mycobacterium tuberculosis	DNA binding(GO:0003677);DNA-binding transcription factor activity(GO:0003700);sigma factor activity(GO:0016987)	DNA-templated transcription, initiation(GO:0006352);regulation of transcription, DNA-templated(GO:0006355);regulation of DNA-templated transcription, initiation(GO:2000142)
MYCTU|EnsemblGenome=Rv0417|UniProtKB=P9WG73	Rv0417	Thiazole synthase;thiG;ortholog	THIAZOLE SYNTHASE (PTHR34266:SF2)									Mycobacterium tuberculosis	catalytic activity(GO:0003824);transferase activity(GO:0016740);sulfurtransferase activity(GO:0016783)	thiamine biosynthetic process(GO:0009228);thiamine diphosphate biosynthetic process(GO:0009229)	cytoplasm(GO:0005737)
MYCTU|EnsemblGenome=Rv1266c|UniProtKB=P9WI71	Rv1266c	Serine/threonine-protein kinase PknH;pknH;ortholog	SUBFAMILY NOT NAMED (PTHR43289:SF11)	protein kinase activity(GO:0004672)			protein kinase(PC00193)					Mycobacterium tuberculosis	nucleotide binding(GO:0000166);protein kinase activity(GO:0004672);protein serine/threonine kinase activity(GO:0004674);ATP binding(GO:0005524);kinase activity(GO:0016301);transferase activity(GO:0016740)	protein phosphorylation(GO:0006468);phosphorylation(GO:0016310);positive regulation of catalytic activity(GO:0043085);negative regulation of catalytic activity(GO:0043086);positive regulation of DNA binding(GO:0043388);positive regulation of transcription, DNA-templated(GO:0045893);negative regulation of growth(GO:0045926);protein autophosphorylation(GO:0046777);regulation of lipid biosynthetic p…	cell wall(GO:0005618);plasma membrane(GO:0005886);integral component of plasma membrane(GO:0005887);membrane(GO:0016020);integral component of membrane(GO:0016021)
MYCTU|EnsemblGenome=Rv0848|UniProtKB=Q79FV4	Rv0848	S-sulfocysteine synthase;cysK2;ortholog	SUBFAMILY NOT NAMED (PTHR10314:SF168)	anion binding(GO:0043168);cofactor binding(GO:0048037);drug binding(GO:0008144);heterocyclic compound binding(GO:1901363);lyase activity(GO:0016829);organic cyclic compound binding(GO:0097159);small molecule binding(GO:0036094);transferase activity, transferring alkyl or aryl (other than methyl) groups(GO:0016765)	cellular amino acid biosynthetic process(GO:0008652);sulfur compound metabolic process(GO:0006790)	cytoplasm(GO:0005737)	deaminase(PC00088);dehydratase(PC00091);epimerase/racemase(PC00096)	Cysteine biosynthesis->O-Acetylserine-lyase;;				Mycobacterium tuberculosis	cysteine synthase activity(GO:0004124);transferase activity(GO:0016740);pyridoxal phosphate binding(GO:0030170);O-phosphoserine sulfhydrylase activity(GO:0033847);protein homodimerization activity(GO:0042803)	cysteine biosynthetic process from serine(GO:0006535);cellular amino acid biosynthetic process(GO:0008652);cysteine biosynthetic process(GO:0019344)	cell wall(GO:0005618);cytosol(GO:0005829)	Sulfur amino acid metabolism;Sulfur compound metabolism;Mycobacterium tuberculosis biological processes;Cysteine synthesis from O-acetylserine
MYCTU|EnsemblGenome=Rv3805c|UniProtKB=O53582	Rv3805c	Terminal beta-(1-2)-arabinofuranosyltransferase;aftB;ortholog										Mycobacterium tuberculosis	transferase activity(GO:0016740);transferase activity, transferring glycosyl groups(GO:0016757)	capsule polysaccharide biosynthetic process(GO:0045227);cell wall organization(GO:0071555)	membrane(GO:0016020);integral component of membrane(GO:0016021)
MYCTU|EnsemblGenome=Rv2178c|UniProtKB=O53512	Rv2178c	Phospho-2-dehydro-3-deoxyheptonate aldolase AroG;aroG;ortholog	SUBFAMILY NOT NAMED (PTHR21337:SF0)									Mycobacterium tuberculosis	catalytic activity(GO:0003824);3-deoxy-7-phosphoheptulonate synthase activity(GO:0003849);protein binding(GO:0005515);transferase activity(GO:0016740);manganese ion binding(GO:0030145);metal ion binding(GO:0046872)	cellular amino acid biosynthetic process(GO:0008652);aromatic amino acid family biosynthetic process(GO:0009073);chorismate biosynthetic process(GO:0009423);protein homooligomerization(GO:0051260)	cell wall(GO:0005618);cytosol(GO:0005829);plasma membrane(GO:0005886)	Mycobacterium tuberculosis biological processes;Chorismate via Shikimate Pathway
MYCTU|EnsemblGenome=Rv2071c|UniProtKB=P9WGB1	Rv2071c	Precorrin-4 C(11)-methyltransferase;cobM;ortholog	SUBFAMILY NOT NAMED (PTHR45790:SF4)				decarboxylase(PC00089);methyltransferase(PC00155);reductase(PC00198)					Mycobacterium tuberculosis	methyltransferase activity(GO:0008168);transferase activity(GO:0016740);precorrin-4 C11-methyltransferase activity(GO:0046026)	cobalamin biosynthetic process(GO:0009236);methylation(GO:0032259);oxidation-reduction process(GO:0055114)
MYCTU|EnsemblGenome=Rv1160|UniProtKB=P9WIY1	Rv1160	Putative 8-oxo-dGTP diphosphatase 2;mutT2;ortholog	8-OXO-DGTP DIPHOSPHATASE (PTHR47707:SF1)	nucleoside-triphosphate diphosphatase activity(GO:0047429)	DNA repair(GO:0006281)							Mycobacterium tuberculosis	hydrolase activity(GO:0016787);metal ion binding(GO:0046872)	DNA replication(GO:0006260);DNA repair(GO:0006281);cellular response to DNA damage stimulus(GO:0006974)
MYCTU|EnsemblGenome=Rv1420|UniProtKB=P9WFC5	Rv1420	UvrABC system protein C;uvrC;ortholog	UVRABC SYSTEM PROTEIN C (PTHR30562:SF1)		cellular response to DNA damage stimulus(GO:0006974)	catalytic complex(GO:1902494);intracellular part(GO:0044424)	endodeoxyribonuclease(PC00093)					Mycobacterium tuberculosis	DNA binding(GO:0003677);nuclease activity(GO:0004518);excinuclease ABC activity(GO:0009381)	DNA repair(GO:0006281);nucleotide-excision repair(GO:0006289);cellular response to DNA damage stimulus(GO:0006974);SOS response(GO:0009432);nucleic acid phosphodiester bond hydrolysis(GO:0090305)	cell wall(GO:0005618);cytoplasm(GO:0005737);plasma membrane(GO:0005886);excinuclease repair complex(GO:0009380)
MYCTU|EnsemblGenome=Rv3772|UniProtKB=P9WML5	Rv3772	Putative phenylalanine aminotransferase;pat;ortholog	SUBFAMILY NOT NAMED (PTHR43643:SF3)		cellular amino acid metabolic process(GO:0006520)		transaminase(PC00216)	Histidine biosynthesis->Histidinol phosphate aminotransferase;;				Mycobacterium tuberculosis	catalytic activity(GO:0003824);histidinol-phosphate transaminase activity(GO:0004400);transaminase activity(GO:0008483);transferase activity(GO:0016740);pyridoxal phosphate binding(GO:0030170)	histidine biosynthetic process(GO:0000105);biosynthetic process(GO:0009058)
MYCTU|EnsemblGenome=Rv2436|UniProtKB=P71913	Rv2436	Ribokinase;rbsK;ortholog	RIBOKINASE (PTHR10584:SF166)									Mycobacterium tuberculosis	nucleotide binding(GO:0000166);ribokinase activity(GO:0004747);ATP binding(GO:0005524);kinase activity(GO:0016301);transferase activity(GO:0016740);metal ion binding(GO:0046872)	carbohydrate metabolic process(GO:0005975);D-ribose metabolic process(GO:0006014);phosphorylation(GO:0016310);D-ribose catabolic process(GO:0019303);carbohydrate phosphorylation(GO:0046835)	cytoplasm(GO:0005737)
MYCTU|EnsemblGenome=LH57_06780|UniProtKB=O50455	Rv1239c	Magnesium transport protein CorA;corA;ortholog	SUBFAMILY NOT NAMED (PTHR46494:SF1)	magnesium ion binding(GO:0000287);metal ion transmembrane transporter activity(GO:0046873);transition metal ion binding(GO:0046914)	inorganic cation transmembrane transport(GO:0098662);magnesium ion transport(GO:0015693);transition metal ion transport(GO:0000041)	integral component of plasma membrane(GO:0005887)	cation transporter(PC00068)					Mycobacterium tuberculosis	magnesium ion binding(GO:0000287);cobalt ion transmembrane transporter activity(GO:0015087);magnesium ion transmembrane transporter activity(GO:0015095);metal ion transmembrane transporter activity(GO:0046873);cobalt ion binding(GO:0050897)	ion transport(GO:0006811);cobalt ion transport(GO:0006824);magnesium ion transport(GO:0015693);metal ion transport(GO:0030001);protein homooligomerization(GO:0051260);transmembrane transport(GO:0055085);magnesium ion transmembrane transport(GO:1903830)	extracellular region(GO:0005576);plasma membrane(GO:0005886);integral component of plasma membrane(GO:0005887);membrane(GO:0016020);integral component of membrane(GO:0016021)
MYCTU|EnsemblGenome=LH57_13830|UniProtKB=P95029	Rv2524c	Probable fatty acid synthase Fas (Fatty acid synthetase);fas;ortholog	FATTY ACID SYNTHASE SUBUNIT ALPHA (PTHR10982:SF23)									Mycobacterium tuberculosis	catalytic activity(GO:0003824);fatty acid synthase activity(GO:0004312);enoyl-[acyl-carrier-protein] reductase (NADH) activity(GO:0004318);transferase activity(GO:0016740);identical protein binding(GO:0042802)	fatty acid biosynthetic process(GO:0006633);oxidation-reduction process(GO:0055114)	cell wall(GO:0005618);cytosol(GO:0005829);fatty acid synthase complex(GO:0005835);plasma membrane(GO:0005886)
MYCTU|EnsemblGenome=Rv1329c|UniProtKB=P9WMR5	Rv1329c	Probable ATP-dependent helicase DinG homolog;dinG;ortholog	ATP-DEPENDENT DNA HELICASE YOAA-RELATED (PTHR11472:SF60)	ATP-dependent DNA helicase activity(GO:0004003)								Mycobacterium tuberculosis	nucleotide binding(GO:0000166);nucleic acid binding(GO:0003676);DNA binding(GO:0003677);DNA helicase activity(GO:0003678);helicase activity(GO:0004386);ATP binding(GO:0005524);hydrolase activity(GO:0016787);hydrolase activity, acting on acid anhydrides, in phosphorus-containing anhydrides(GO:0016818)	nucleobase-containing compound metabolic process(GO:0006139);DNA repair(GO:0006281);DNA recombination(GO:0006310);cellular response to DNA damage stimulus(GO:0006974);DNA duplex unwinding(GO:0032508)	plasma membrane(GO:0005886)
MYCTU|EnsemblGenome=Rv2139|UniProtKB=P9WHL1	Rv2139	Dihydroorotate dehydrogenase (quinone);pyrD;ortholog	DIHYDROOROTATE DEHYDROGENASE (QUINONE), MITOCHONDRIAL (PTHR43517:SF2)	oxidoreductase activity, acting on the CH-CH group of donors(GO:0016627)	organonitrogen compound biosynthetic process(GO:1901566);pyrimidine nucleobase metabolic process(GO:0006206);pyrimidine nucleotide metabolic process(GO:0006220);ribonucleotide biosynthetic process(GO:0009260)		dehydrogenase(PC00092);reductase(PC00198)	De novo pyrimidine ribonucleotides biosythesis->Dihydrooratate oxidase;;				Mycobacterium tuberculosis	catalytic activity(GO:0003824);dihydroorotate dehydrogenase activity(GO:0004152);oxidoreductase activity(GO:0016491);oxidoreductase activity, acting on the CH-CH group of donors(GO:0016627)	'de novo' pyrimidine nucleobase biosynthetic process(GO:0006207);pyrimidine nucleotide biosynthetic process(GO:0006221);'de novo' UMP biosynthetic process(GO:0044205);oxidation-reduction process(GO:0055114)	cytoplasm(GO:0005737);plasma membrane(GO:0005886);membrane(GO:0016020)
MYCTU|EnsemblGenome=Rv1317c|UniProtKB=P9WJW3	Rv1317c	Probable bifunctional transcriptional activator/DNA repair enzyme AlkA;alkA;ortholog	DNA-3-METHYLADENINE GLYCOSYLASE 2 (PTHR43003:SF3)	catalytic activity, acting on DNA(GO:0140097);damaged DNA binding(GO:0003684);hydrolase activity(GO:0016787)	base-excision repair(GO:0006284);macromolecule modification(GO:0043412)	cytoplasm(GO:0005737);protein-DNA complex(GO:0032993)	DNA glycosylase(PC00010)					Mycobacterium tuberculosis	DNA binding(GO:0003677);DNA-binding transcription factor activity(GO:0003700);catalytic activity(GO:0003824);alkylbase DNA N-glycosylase activity(GO:0003905);methyltransferase activity(GO:0008168);zinc ion binding(GO:0008270);DNA-3-methyladenine glycosylase activity(GO:0008725);transferase activity(GO:0016740);hydrolase activity(GO:0016787);sequence-specific DNA binding(GO:0043565);DNA-7-methylgu…	DNA repair(GO:0006281);base-excision repair(GO:0006284);DNA dealkylation involved in DNA repair(GO:0006307);regulation of transcription, DNA-templated(GO:0006355);cellular response to DNA damage stimulus(GO:0006974);metabolic process(GO:0008152);methylation(GO:0032259);response to nitrosative stress(GO:0051409)	cell wall(GO:0005618);plasma membrane(GO:0005886)
MYCTU|EnsemblGenome=Rv1618|UniProtKB=O06135	Rv1618	Probable acyl-CoA thioesterase II TesB1;tesB1;ortholog	ACYL-COENZYME A THIOESTERASE 8 (PTHR11066:SF34)	hydrolase activity, acting on ester bonds(GO:0016788)	acyl-CoA metabolic process(GO:0006637);fatty acid catabolic process(GO:0009062)		esterase(PC00097)					Mycobacterium tuberculosis	acyl-CoA hydrolase activity(GO:0047617)	acyl-CoA metabolic process(GO:0006637)
MYCTU|EnsemblGenome=Rv1028c|UniProtKB=P9WGL3	Rv1028c	Sensor protein KdpD;kdpD;ortholog	SENSOR PROTEIN KDPD (PTHR45569:SF1)	protein kinase activity(GO:0004672)	detection of chemical stimulus(GO:0009593);peptidyl-amino acid modification(GO:0018193);phosphorelay signal transduction system(GO:0000160);signal transduction by protein phosphorylation(GO:0023014)	intracellular(GO:0005622);plasma membrane(GO:0005886)						Mycobacterium tuberculosis	phosphorelay sensor kinase activity(GO:0000155);nucleotide binding(GO:0000166);protein histidine kinase activity(GO:0004673);protein binding(GO:0005515);ATP binding(GO:0005524);kinase activity(GO:0016301);transferase activity(GO:0016740);transferase activity, transferring phosphorus-containing groups(GO:0016772)	phosphorelay signal transduction system(GO:0000160);signal transduction(GO:0007165);phosphorylation(GO:0016310);peptidyl-histidine phosphorylation(GO:0018106);signal transduction by protein phosphorylation(GO:0023014)	cytoplasm(GO:0005737);plasma membrane(GO:0005886);membrane(GO:0016020);integral component of membrane(GO:0016021)
MYCTU|EnsemblGenome=Rv2494|UniProtKB=O53219	Rv2494	Ribonuclease VapC38;vapC38;ortholog										Mycobacterium tuberculosis	magnesium ion binding(GO:0000287);nuclease activity(GO:0004518);ribonuclease activity(GO:0004540);hydrolase activity(GO:0016787);hydrolase activity, acting on ester bonds(GO:0016788);metal ion binding(GO:0046872)	nucleic acid phosphodiester bond hydrolysis(GO:0090305);RNA phosphodiester bond hydrolysis(GO:0090501)	extracellular region(GO:0005576)
MYCTU|EnsemblGenome=Rv1837c|UniProtKB=P9WK17	Rv1837c	Malate synthase G;glcB;ortholog	MALATE SYNTHASE G (PTHR42739:SF1)	magnesium ion binding(GO:0000287);transferase activity, transferring acyl groups(GO:0016746)	carboxylic acid catabolic process(GO:0046395);monocarboxylic acid metabolic process(GO:0032787)	cytosol(GO:0005829)						Mycobacterium tuberculosis	magnesium ion binding(GO:0000287);fibronectin binding(GO:0001968);catalytic activity(GO:0003824);malate synthase activity(GO:0004474);protein binding(GO:0005515);transferase activity(GO:0016740);protein homodimerization activity(GO:0042803);laminin binding(GO:0043236);host cell extracellular matrix binding(GO:0046810);metal ion binding(GO:0046872);coenzyme binding(GO:0050662)	glyoxylate cycle(GO:0006097);tricarboxylic acid cycle(GO:0006099);coenzyme A metabolic process(GO:0015936);adhesion of symbiont to host(GO:0044406)	extracellular region(GO:0005576);cell wall(GO:0005618);cytoplasm(GO:0005737);cytosol(GO:0005829);plasma membrane(GO:0005886);cell surface(GO:0009986);capsule(GO:0042603)
MYCTU|EnsemblGenome=Rv2153c|UniProtKB=P9WJK9	Rv2153c	UDP-N-acetylglucosamine--N-acetylmuramyl-(pentapeptide) pyrophosphoryl-undecaprenol N-acetylglucosamine transferase;murG;ortholog	UDP-N-ACETYLGLUCOSAMINE--N-ACETYLMURAMYL-(PENTAPEPTIDE) PYROPHOSPHORYL-UNDECAPRENOL N-ACETYLGLUCOSAMINE TRANSFERASE (PTHR21015:SF22)	acetyltransferase activity(GO:0016407);transferase activity, transferring glycosyl groups(GO:0016757)	carbohydrate metabolic process(GO:0005975);protein lipidation(GO:0006497)		acetyltransferase(PC00038);glycosyltransferase(PC00111);transfer/carrier protein(PC00219)	Peptidoglycan biosynthesis->N-Acetylglucosaminyl transferase;;				Mycobacterium tuberculosis	transferase activity(GO:0016740);transferase activity, transferring glycosyl groups(GO:0016757);transferase activity, transferring hexosyl groups(GO:0016758);undecaprenyldiphospho-muramoylpentapeptide beta-N-acetylglucosaminyltransferase activity(GO:0050511);UDP-N-acetyl-D-glucosamine:N-acetylmuramoyl-L-alanyl-D-glutamyl-meso-2,6-diaminopimelyl-D-alanyl-D-alanine-diphosphoundecaprenol 4-beta-N-ac…	carbohydrate metabolic process(GO:0005975);cell cycle(GO:0007049);regulation of cell shape(GO:0008360);peptidoglycan biosynthetic process(GO:0009252);lipid glycosylation(GO:0030259);cell division(GO:0051301);cell wall organization(GO:0071555)	plasma membrane(GO:0005886);membrane(GO:0016020)
MYCTU|EnsemblGenome=Rv1180|UniProtKB=A0A089QRB9	Rv1180	Mycolipanoate synthase;msl3;ortholog	POLYKETIDE SYNTHASE 13-RELATED (PTHR45681:SF3)									Mycobacterium tuberculosis	catalytic activity(GO:0003824);oxidoreductase activity(GO:0016491);transferase activity(GO:0016740);transferase activity, transferring acyl groups(GO:0016746);phosphopantetheine binding(GO:0031177)	fatty acid biosynthetic process(GO:0006633);metabolic process(GO:0008152);oxidation-reduction process(GO:0055114);methyl-branched fatty acid biosynthetic process(GO:1902321)	plasma membrane(GO:0005886);membrane(GO:0016020);polyketide synthase complex(GO:0034081)
MYCTU|EnsemblGenome=LH57_18480|UniProtKB=O50410	Rv3383c	Possible polyprenyl synthetase IdsB (Polyprenyl transferase) (Polyprenyl diphosphate synthase);idsB;ortholog	DECAPRENYL-DIPHOSPHATE SYNTHASE SUBUNIT 1 (PTHR12001:SF47)					Cholesterol biosynthesis->Dimethylallyl trans-transferase;;				Mycobacterium tuberculosis	transferase activity(GO:0016740)	isoprenoid biosynthetic process(GO:0008299)	cytosol(GO:0005829)
MYCTU|EnsemblGenome=Rv2236c|UniProtKB=P9WP93	Rv2236c	Cobalamin biosynthesis protein CobD;cobD;ortholog	SUBFAMILY NOT NAMED (PTHR34308:SF1)									Mycobacterium tuberculosis	ATPase-coupled vitamin B12 transmembrane transporter activity(GO:0015420);threonine-phosphate decarboxylase activity(GO:0048472)	cobalamin biosynthetic process(GO:0009236);cobalamin transport(GO:0015889)	extracellular region(GO:0005576);plasma membrane(GO:0005886);membrane(GO:0016020);integral component of membrane(GO:0016021)
MYCTU|EnsemblGenome=Rv2931|UniProtKB=P9WQE7	Rv2931	Phthiocerol synthesis polyketide synthase type I PpsA;ppsA;ortholog	FATTY ACID SYNTHASE (PTHR43775:SF7)	hydrolase activity, acting on ester bonds(GO:0016788);ligase activity(GO:0016874);methyltransferase activity(GO:0008168);oxidoreductase activity(GO:0016491);transferase activity, transferring acyl groups(GO:0016746)	cellular amino acid metabolic process(GO:0006520);fatty acid biosynthetic process(GO:0006633)		acyltransferase(PC00042);dehydrogenase(PC00092);esterase(PC00097);ligase(PC00142);methyltransferase(PC00155)					Mycobacterium tuberculosis	acyl carrier activity(GO:0000036);catalytic activity(GO:0003824);3-oxoacyl-[acyl-carrier-protein] synthase activity(GO:0004315);3-oxoacyl-[acyl-carrier-protein] reductase (NADPH) activity(GO:0004316);oxidoreductase activity(GO:0016491);transferase activity(GO:0016740);phosphopantetheine binding(GO:0031177)	lipid metabolic process(GO:0006629);fatty acid metabolic process(GO:0006631);fatty acid biosynthetic process(GO:0006633);metabolic process(GO:0008152);oxidation-reduction process(GO:0055114);DIM/DIP cell wall layer assembly(GO:0071770);phthiocerol biosynthetic process(GO:0097040);phenolic phthiocerol biosynthetic process(GO:0097041)	cell wall(GO:0005618);polyketide synthase complex(GO:0034081)
MYCTU|EnsemblGenome=Rv2982c|UniProtKB=P9WN77	Rv2982c	Glycerol-3-phosphate dehydrogenase [NAD(P)+];gpsA;ortholog	GLYCEROL-3-PHOSPHATE DEHYDROGENASE [NAD(+)] 2, CHLOROPLASTIC (PTHR11728:SF1)		carbohydrate derivative metabolic process(GO:1901135);organophosphate metabolic process(GO:0019637);phosphate-containing compound metabolic process(GO:0006796)	cytosol(GO:0005829)						Mycobacterium tuberculosis	glycerol-3-phosphate dehydrogenase [NAD+] activity(GO:0004367);oxidoreductase activity(GO:0016491);oxidoreductase activity, acting on the CH-OH group of donors, NAD or NADP as acceptor(GO:0016616);glycerol-3-phosphate dehydrogenase [NAD(P)+] activity(GO:0047952);NAD binding(GO:0051287)	carbohydrate metabolic process(GO:0005975);glycerol-3-phosphate metabolic process(GO:0006072);lipid metabolic process(GO:0006629);glycerophospholipid metabolic process(GO:0006650);phospholipid biosynthetic process(GO:0008654);glycerol-3-phosphate biosynthetic process(GO:0046167);glycerol-3-phosphate catabolic process(GO:0046168);oxidation-reduction process(GO:0055114)	cytoplasm(GO:0005737);plasma membrane(GO:0005886);glycerol-3-phosphate dehydrogenase complex(GO:0009331)
MYCTU|EnsemblGenome=Rv1163|UniProtKB=O06561	Rv1163	Probable respiratory nitrate reductase (Delta chain) NarJ;narJ;ortholog	NITRATE REDUCTASE MOLYBDENUM COFACTOR ASSEMBLY CHAPERONE NARW-RELATED (PTHR43680:SF2)		cellular protein-containing complex assembly(GO:0034622);nitrogen compound metabolic process(GO:0006807);oxoacid metabolic process(GO:0043436)							Mycobacterium tuberculosis	unfolded protein binding(GO:0051082)	chaperone-mediated protein complex assembly(GO:0051131)	plasma membrane(GO:0005886)
MYCTU|EnsemblGenome=Rv2112c|UniProtKB=P9WNU9	Rv2112c	Pup deamidase/depupylase;dop;ortholog	SUBFAMILY NOT NAMED (PTHR42307:SF2)	ATP binding(GO:0005524)	modification-dependent protein catabolic process(GO:0019941);peptidyl-lysine modification(GO:0018205);proteasomal protein catabolic process(GO:0010498);protein modification by small protein conjugation(GO:0032446)							Mycobacterium tuberculosis	nucleotide binding(GO:0000166);protein binding(GO:0005515);ATP binding(GO:0005524);peptidase activity(GO:0008233);hydrolase activity(GO:0016787);hydrolase activity, acting on carbon-nitrogen (but not peptide) bonds, in linear amides(GO:0016811);metal ion binding(GO:0046872)	pathogenesis(GO:0009405);proteasomal protein catabolic process(GO:0010498);modification-dependent protein catabolic process(GO:0019941);protein pupylation(GO:0070490)
MYCTU|EnsemblGenome=Rv3782|UniProtKB=P9WMX3	Rv3782	Galactofuranosyltransferase GlfT1;glfT1;ortholog										Mycobacterium tuberculosis	galactosyltransferase activity(GO:0008378);transferase activity(GO:0016740);transferase activity, transferring glycosyl groups(GO:0016757)	cell wall macromolecule biosynthetic process(GO:0044038);capsule polysaccharide biosynthetic process(GO:0045227);cell wall organization(GO:0071555)	extracellular region(GO:0005576);cell wall(GO:0005618);plasma membrane(GO:0005886);membrane(GO:0016020)
MYCTU|EnsemblGenome=Rv0982|UniProtKB=P9WGL1	Rv0982	Signal transduction histidine-protein kinase/phosphatase MprB;mprB;ortholog	SENSOR PROTEIN CREC (PTHR44936:SF5)									Mycobacterium tuberculosis	phosphorelay sensor kinase activity(GO:0000155);nucleotide binding(GO:0000166);protein histidine kinase activity(GO:0004673);phosphoprotein phosphatase activity(GO:0004721);ATP binding(GO:0005524);kinase activity(GO:0016301);transferase activity(GO:0016740);transferase activity, transferring phosphorus-containing groups(GO:0016772);hydrolase activity(GO:0016787)	phosphorelay signal transduction system(GO:0000160);protein dephosphorylation(GO:0006470);signal transduction(GO:0007165);pathogenesis(GO:0009405);phosphorylation(GO:0016310);peptidyl-histidine phosphorylation(GO:0018106);signal transduction by protein phosphorylation(GO:0023014)	extracellular region(GO:0005576);plasma membrane(GO:0005886);membrane(GO:0016020);integral component of membrane(GO:0016021)
MYCTU|EnsemblGenome=Rv1093|UniProtKB=P9WGI9	Rv1093	Serine hydroxymethyltransferase 1;glyA1;ortholog	SERINE HYDROXYMETHYLTRANSFERASE, MITOCHONDRIAL (PTHR11680:SF28)	amino acid binding(GO:0016597);cofactor binding(GO:0048037);drug binding(GO:0008144);heterocyclic compound binding(GO:1901363);organic cyclic compound binding(GO:0097159);transferase activity, transferring one-carbon groups(GO:0016741);zinc ion binding(GO:0008270)	cellular amino acid biosynthetic process(GO:0008652);cellular amino acid catabolic process(GO:0009063);cellular response to organic cyclic compound(GO:0071407);cellular response to organonitrogen compound(GO:0071417);cellular response to oxygen-containing compound(GO:1901701);drug metabolic process(GO:0017144);folic acid-containing compound metabolic process(GO:0006760);regulation of neurotransmi…		methyltransferase(PC00155)	Serine glycine biosynthesis->Glycine hydroxymethyltransferase;;				Mycobacterium tuberculosis	catalytic activity(GO:0003824);glycine hydroxymethyltransferase activity(GO:0004372);transferase activity(GO:0016740);pyridoxal phosphate binding(GO:0030170);protein homodimerization activity(GO:0042803)	glycine metabolic process(GO:0006544);glycine biosynthetic process(GO:0006545);L-serine metabolic process(GO:0006563);one-carbon metabolic process(GO:0006730);cellular amino acid biosynthetic process(GO:0008652);glycine biosynthetic process from serine(GO:0019264);tetrahydrofolate interconversion(GO:0035999);evasion of host immune response(GO:0042783)	cell wall(GO:0005618);cytoplasm(GO:0005737);plasma membrane(GO:0005886)
MYCTU|EnsemblGenome=Rv3919c|UniProtKB=P9WGW9	Rv3919c	Ribosomal RNA small subunit methyltransferase G;rsmG;ortholog	RIBOSOMAL RNA SMALL SUBUNIT METHYLTRANSFERASE G (PTHR31760:SF0)	RNA methyltransferase activity(GO:0008173);S-adenosylmethionine-dependent methyltransferase activity(GO:0008757)	rRNA base methylation(GO:0070475)	cytosol(GO:0005829)						Mycobacterium tuberculosis	methyltransferase activity(GO:0008168);rRNA methyltransferase activity(GO:0008649);transferase activity(GO:0016740);rRNA (guanine-N7-)-methyltransferase activity(GO:0070043)	rRNA processing(GO:0006364);methylation(GO:0032259)	cytoplasm(GO:0005737);plasma membrane(GO:0005886)
MYCTU|EnsemblGenome=Rv2440c|UniProtKB=P9WMT1	Rv2440c	GTPase Obg;obg;ortholog	GTPASE MTG2, MITOCHONDRIAL (PTHR11702:SF31)									Mycobacterium tuberculosis	nucleotide binding(GO:0000166);magnesium ion binding(GO:0000287);GTPase activity(GO:0003924);protein binding(GO:0005515);GTP binding(GO:0005525);hydrolase activity(GO:0016787);metal ion binding(GO:0046872)	ribosome biogenesis(GO:0042254);protein autophosphorylation(GO:0046777)	cytoplasm(GO:0005737);ribosome(GO:0005840);plasma membrane(GO:0005886);membrane(GO:0016020)
MYCTU|EnsemblGenome=Rv2187|UniProtKB=O53521	Rv2187	Long-chain-fatty-acid--CoA ligase FadD15;fadD15;ortholog	SUBFAMILY NOT NAMED (PTHR24096:SF258)	ligase activity(GO:0016874);transporter activity(GO:0005215)	fatty acid metabolic process(GO:0006631);lipid transport(GO:0006869)		ligase(PC00142)					Mycobacterium tuberculosis	nucleotide binding(GO:0000166);catalytic activity(GO:0003824);acyl-CoA ligase activity(GO:0003996);long-chain fatty acid-CoA ligase activity(GO:0004467);ATP binding(GO:0005524);ligase activity(GO:0016874);decanoate-CoA ligase activity(GO:0102391)	long-chain fatty acid metabolic process(GO:0001676);lipid metabolic process(GO:0006629);fatty acid metabolic process(GO:0006631);fatty acid biosynthetic process(GO:0006633);lipid biosynthetic process(GO:0008610);Actinobacterium-type cell wall biogenesis(GO:0071766)	cell wall(GO:0005618);plasma membrane(GO:0005886)
MYCTU|EnsemblGenome=Rv2109c|UniProtKB=P9WHU1	Rv2109c	Proteasome subunit alpha;prcA;ortholog	SUBFAMILY NOT NAMED (PTHR11599:SF69)			proteasome core complex, alpha-subunit complex(GO:0019773)						Mycobacterium tuberculosis	endopeptidase activity(GO:0004175);threonine-type endopeptidase activity(GO:0004298);protein binding(GO:0005515);peptidase activity(GO:0008233);hydrolase activity(GO:0016787)	proteolysis(GO:0006508);pathogenesis(GO:0009405);proteasomal protein catabolic process(GO:0010498);modification-dependent protein catabolic process(GO:0019941);proteolysis involved in cellular protein catabolic process(GO:0051603)	proteasome complex(GO:0000502);cell wall(GO:0005618);cytoplasm(GO:0005737);proteasome core complex(GO:0005839);plasma membrane(GO:0005886);proteasome core complex, alpha-subunit complex(GO:0019773)
MYCTU|EnsemblGenome=Rv3042c|UniProtKB=O53289	Rv3042c	Phosphoserine phosphatase SerB2;serB2;ortholog	PHOSPHOSERINE PHOSPHATASE (PTHR43344:SF2)	magnesium ion binding(GO:0000287);phosphatase activity(GO:0016791)	cellular amino acid biosynthetic process(GO:0008652)	cytoplasm(GO:0005737)	phosphatase(PC00181)	Serine glycine biosynthesis->Phosphoserine phosphatase;;				Mycobacterium tuberculosis	phosphoserine phosphatase activity(GO:0004647);phosphoprotein phosphatase activity(GO:0004721);protein serine/threonine phosphatase activity(GO:0004722);amino acid binding(GO:0016597);hydrolase activity(GO:0016787);metal ion binding(GO:0046872)	protein dephosphorylation(GO:0006470);L-serine biosynthetic process(GO:0006564);cellular amino acid biosynthetic process(GO:0008652);dephosphorylation(GO:0016311)	extracellular region(GO:0005576);host cell cytoplasm(GO:0030430);host cell cytosol(GO:0044164)
MYCTU|EnsemblGenome=LH57_10060|UniProtKB=Q79FJ2	Rv1844c	6-phosphogluconate dehydrogenase, decarboxylating;gnd1;ortholog	SUBFAMILY NOT NAMED (PTHR11811:SF25)	oxidoreductase activity(GO:0016491)	monosaccharide metabolic process(GO:0005996)		dehydrogenase(PC00092)					Mycobacterium tuberculosis	phosphogluconate dehydrogenase (decarboxylating) activity(GO:0004616);oxidoreductase activity(GO:0016491);NADP binding(GO:0050661)	pentose-phosphate shunt(GO:0006098);D-gluconate metabolic process(GO:0019521);oxidation-reduction process(GO:0055114)
MYCTU|EnsemblGenome=Rv2155c|UniProtKB=P9WJL5	Rv2155c	UDP-N-acetylmuramoylalanine--D-glutamate ligase;murD;ortholog	UDP-N-ACETYLMURAMOYLALANINE--D-GLUTAMATE LIGASE (PTHR43692:SF1)	ligase activity(GO:0016874)	metabolic process(GO:0008152)		ligase(PC00142)	Peptidoglycan biosynthesis->UDP-N-acetylmuramoylalanine-D-glutamate ligase;;				Mycobacterium tuberculosis	nucleotide binding(GO:0000166);protein binding(GO:0005515);ATP binding(GO:0005524);UDP-N-acetylmuramoylalanine-D-glutamate ligase activity(GO:0008764);ligase activity(GO:0016874)	cell cycle(GO:0007049);regulation of cell shape(GO:0008360);biosynthetic process(GO:0009058);peptidoglycan biosynthetic process(GO:0009252);cell division(GO:0051301);cell wall organization(GO:0071555)	cytoplasm(GO:0005737);cytosol(GO:0005829)
MYCTU|EnsemblGenome=LH57_17805|UniProtKB=O86374	Rv3257c	Probable phosphomannomutase PmmA (PMM) (Phosphomannose mutase);pmmA;ortholog	PHOSPHOMANNOMUTASE (PTHR43771:SF1)			cytosol(GO:0005829)	glycosyltransferase(PC00111);mutase(PC00160)					Mycobacterium tuberculosis	phosphoglucomutase activity(GO:0004614);phosphomannomutase activity(GO:0004615);intramolecular transferase activity, phosphotransferases(GO:0016868)	carbohydrate metabolic process(GO:0005975);glycolipid biosynthetic process(GO:0009247);organic substance metabolic process(GO:0071704)
MYCTU|EnsemblGenome=LH57_20225|UniProtKB=O69678	Rv3711c	Probable DNA polymerase III (Epsilon subunit) DnaQ;dnaQ;ortholog	SUBFAMILY NOT NAMED (PTHR30231:SF24)	3'-5' exonuclease activity(GO:0008408)		cytosol(GO:0005829)						Mycobacterium tuberculosis	nucleic acid binding(GO:0003676)	nucleic acid phosphodiester bond hydrolysis(GO:0090305)
MYCTU|EnsemblGenome=Rv2874|UniProtKB=P9WG63	Rv2874	Protein DipZ;dipZ;ortholog	SUBFAMILY NOT NAMED (PTHR46388:SF1)									Mycobacterium tuberculosis	antioxidant activity(GO:0016209);oxidoreductase activity(GO:0016491)	cytochrome complex assembly(GO:0017004);cell redox homeostasis(GO:0045454);oxidation-reduction process(GO:0055114);cellular oxidant detoxification(GO:0098869)	cell(GO:0005623);plasma membrane(GO:0005886);membrane(GO:0016020);integral component of membrane(GO:0016021)
MYCTU|EnsemblGenome=Rv0773c|UniProtKB=I6X9S5	Rv0773c	Probable bifunctional acylase GgtA: cephalosporin acylase (GL-7ACA acylase) + gamma-glutamyltranspeptidase (GGT);ggtA;ortholog	SUBFAMILY NOT NAMED (PTHR43881:SF3)	peptidase activity(GO:0008233);transferase activity, transferring acyl groups(GO:0016746)	cellular amino acid metabolic process(GO:0006520);cellular protein modification process(GO:0006464)		acyltransferase(PC00042);protease(PC00190)					Mycobacterium tuberculosis	glutathione hydrolase activity(GO:0036374)	proteolysis(GO:0006508);glutathione catabolic process(GO:0006751)
MYCTU|EnsemblGenome=Rv3245c|UniProtKB=P9WGK9	Rv3245c	Sensor histidine kinase MtrB;mtrB;ortholog	HYBRID SIGNAL TRANSDUCTION HISTIDINE KINASE C (PTHR43547:SF2)	protein kinase activity(GO:0004672)	peptidyl-amino acid modification(GO:0018193);phosphorelay signal transduction system(GO:0000160);signal transduction by protein phosphorylation(GO:0023014)	intracellular(GO:0005622)	esterase(PC00097);protein kinase(PC00193);transcription factor(PC00218)					Mycobacterium tuberculosis	phosphorelay sensor kinase activity(GO:0000155);nucleotide binding(GO:0000166);protein histidine kinase activity(GO:0004673);ATP binding(GO:0005524);kinase activity(GO:0016301);transferase activity(GO:0016740);transferase activity, transferring phosphorus-containing groups(GO:0016772)	phosphorelay signal transduction system(GO:0000160);signal transduction(GO:0007165);phosphorylation(GO:0016310);peptidyl-histidine phosphorylation(GO:0018106);signal transduction by protein phosphorylation(GO:0023014)	cytosol(GO:0005829);plasma membrane(GO:0005886);membrane(GO:0016020);integral component of membrane(GO:0016021)
MYCTU|EnsemblGenome=Rv1551|UniProtKB=P9WI59	Rv1551	Putative acyltransferase plsB1;plsB1;ortholog	GLYCEROL-3-PHOSPHATE ACYLTRANSFERASE (PTHR12563:SF14)	transferase activity, transferring acyl groups other than amino-acyl groups(GO:0016747)	carbohydrate derivative metabolic process(GO:1901135);fatty acid metabolic process(GO:0006631);glycerolipid biosynthetic process(GO:0045017);phospholipid biosynthetic process(GO:0008654);triglyceride metabolic process(GO:0006641)	plasma membrane(GO:0005886)						Mycobacterium tuberculosis	glycerol-3-phosphate O-acyltransferase activity(GO:0004366);O-acyltransferase activity(GO:0008374);transferase activity(GO:0016740);transferase activity, transferring acyl groups(GO:0016746)	phospholipid biosynthetic process(GO:0008654);cellular lipid metabolic process(GO:0044255)	cell wall(GO:0005618);plasma membrane(GO:0005886);membrane(GO:0016020)
MYCTU|EnsemblGenome=Rv1602|UniProtKB=P9WMM1	Rv1602	Imidazole glycerol phosphate synthase subunit HisH;hisH;ortholog	IMIDAZOLE GLYCEROL PHOSPHATE SYNTHASE SUBUNIT HISH (PTHR42701:SF1)	transferase activity, transferring pentosyl groups(GO:0016763)			cysteine protease(PC00081);isomerase(PC00135);transaminase(PC00216)	Histidine biosynthesis->Imidazol glycerol phosphate synthase;;				Mycobacterium tuberculosis	imidazoleglycerol-phosphate synthase activity(GO:0000107);glutaminase activity(GO:0004359);transferase activity, transferring pentosyl groups(GO:0016763);hydrolase activity(GO:0016787);lyase activity(GO:0016829)	histidine biosynthetic process(GO:0000105);glutamine metabolic process(GO:0006541);cellular amino acid biosynthetic process(GO:0008652)	cell wall(GO:0005618);cytoplasm(GO:0005737)
MYCTU|EnsemblGenome=Rv0404|UniProtKB=P9WQ57	Rv0404	Long-chain-fatty-acid--AMP ligase FadD30;fadD30;ortholog	DISCO-INTERACTING PROTEIN 2 (PTHR22754:SF32)									Mycobacterium tuberculosis	nucleotide binding(GO:0000166);catalytic activity(GO:0003824);ATP binding(GO:0005524);ligase activity(GO:0016874);adenylyltransferase activity(GO:0070566)	lipid metabolic process(GO:0006629);fatty acid metabolic process(GO:0006631);fatty acid biosynthetic process(GO:0006633);lipid biosynthetic process(GO:0008610);induction by symbiont of host immune response(GO:0052556);Actinobacterium-type cell wall biogenesis(GO:0071766)
MYCTU|EnsemblGenome=Rv0182c|UniProtKB=P9WGG5	Rv0182c	ECF RNA polymerase sigma factor SigG;sigG;ortholog	SUBFAMILY NOT NAMED (PTHR43133:SF10)				winged helix/forkhead transcription factor(PC00246)					Mycobacterium tuberculosis	DNA binding(GO:0003677);DNA-binding transcription factor activity(GO:0003700);sigma factor activity(GO:0016987)	response to hypoxia(GO:0001666);DNA-templated transcription, initiation(GO:0006352);regulation of transcription, DNA-templated(GO:0006355);response to water(GO:0009415);regulation of DNA-templated transcription, initiation(GO:2000142)
MYCTU|EnsemblGenome=Rv3408|UniProtKB=P9WF49	Rv3408	Ribonuclease VapC47;vapC47;ortholog										Mycobacterium tuberculosis	magnesium ion binding(GO:0000287);nuclease activity(GO:0004518);ribonuclease activity(GO:0004540);hydrolase activity(GO:0016787);metal ion binding(GO:0046872)	negative regulation of translation(GO:0017148);negative regulation of growth(GO:0045926);nucleic acid phosphodiester bond hydrolysis(GO:0090305);RNA phosphodiester bond hydrolysis(GO:0090501)
MYCTU|EnsemblGenome=Rv2103c|UniProtKB=O53501	Rv2103c	Ribonuclease VapC37;vapC37;ortholog										Mycobacterium tuberculosis	magnesium ion binding(GO:0000287);nuclease activity(GO:0004518);ribonuclease activity(GO:0004540);hydrolase activity(GO:0016787);hydrolase activity, acting on ester bonds(GO:0016788);metal ion binding(GO:0046872)	nucleic acid phosphodiester bond hydrolysis(GO:0090305);RNA phosphodiester bond hydrolysis(GO:0090501)	extracellular region(GO:0005576)
MYCTU|EnsemblGenome=Rv0058|UniProtKB=P9WMR3	Rv0058	Replicative DNA helicase;dnaB;ortholog	REPLICATIVE DNA HELICASE (PTHR30153:SF2)	DNA helicase activity(GO:0003678)	DNA biosynthetic process(GO:0071897);DNA-dependent DNA replication(GO:0006261)	cytosol(GO:0005829)	protease(PC00190)					Mycobacterium tuberculosis	nucleotide binding(GO:0000166);DNA binding(GO:0003677);DNA helicase activity(GO:0003678);helicase activity(GO:0004386);nuclease activity(GO:0004518);endonuclease activity(GO:0004519);protein binding(GO:0005515);ATP binding(GO:0005524);hydrolase activity(GO:0016787)	DNA replication(GO:0006260);DNA replication, synthesis of RNA primer(GO:0006269);intron homing(GO:0006314);cellular response to DNA damage stimulus(GO:0006974);intein-mediated protein splicing(GO:0016539);nucleic acid phosphodiester bond hydrolysis(GO:0090305)	cell wall(GO:0005618);cytosol(GO:0005829);primosome complex(GO:1990077)
MYCTU|EnsemblGenome=Rv3490|UniProtKB=P9WN11	Rv3490	Trehalose-6-phosphate synthase;otsA;ortholog										Mycobacterium tuberculosis	catalytic activity(GO:0003824);alpha,alpha-trehalose-phosphate synthase (UDP-forming) activity(GO:0003825);transferase activity(GO:0016740);transferase activity, transferring glycosyl groups(GO:0016757);manganese ion binding(GO:0030145);alpha,alpha-trehalose-phosphate synthase (GDP-forming) activity(GO:0047260)	trehalose biosynthetic process(GO:0005992)	cell wall(GO:0005618);cytosol(GO:0005829);plasma membrane(GO:0005886)	Mycobacterium tuberculosis biological processes;Trehalose biosynthesis
MYCTU|EnsemblGenome=Rv3151|UniProtKB=P9WIV9	Rv3151	NADH-quinone oxidoreductase subunit G;nuoG;ortholog	SUBFAMILY NOT NAMED (PTHR11615:SF265)	cofactor binding(GO:0048037)			dehydrogenase(PC00092);reductase(PC00198)					Mycobacterium tuberculosis	NADH dehydrogenase (ubiquinone) activity(GO:0008137);electron transfer activity(GO:0009055);oxidoreductase activity(GO:0016491);oxidoreductase activity, acting on NAD(P)H(GO:0016651);molybdopterin cofactor binding(GO:0043546);metal ion binding(GO:0046872);quinone binding(GO:0048038);iron-sulfur cluster binding(GO:0051536);2 iron, 2 sulfur cluster binding(GO:0051537);4 iron, 4 sulfur cluster bindi…	pathogenesis(GO:0009405);negative regulation by symbiont of host apoptotic process(GO:0033668);ATP synthesis coupled electron transport(GO:0042773);oxidation-reduction process(GO:0055114)	cell wall(GO:0005618);plasma membrane(GO:0005886);membrane(GO:0016020)
MYCTU|EnsemblGenome=Rv3303c|UniProtKB=P9WHH7	Rv3303c	NAD(P)H dehydrogenase (quinone);lpdA;ortholog	SUBFAMILY NOT NAMED (PTHR43014:SF1)	flavin adenine dinucleotide binding(GO:0050660);oxidoreductase activity(GO:0016491)			dehydrogenase(PC00092);oxidase(PC00175);reductase(PC00198)					Mycobacterium tuberculosis	NAD(P)H dehydrogenase (quinone) activity(GO:0003955);electron transfer activity(GO:0009055);oxidoreductase activity(GO:0016491);oxidoreductase activity, acting on NAD(P)H, quinone or similar compound as acceptor(GO:0016655);flavin adenine dinucleotide binding(GO:0050660);NADP+ binding(GO:0070401)	pathogenesis(GO:0009405);electron transport chain(GO:0022900);cell redox homeostasis(GO:0045454);oxidation-reduction process(GO:0055114)	cell(GO:0005623)
MYCTU|EnsemblGenome=Rv1640c|UniProtKB=P9WFU7	Rv1640c	Lysylphosphatidylglycerol biosynthesis bifunctional protein LysX;lysX;ortholog	LYSINE--TRNA LIGASE, CHLOROPLASTIC/MITOCHONDRIAL (PTHR42918:SF9)	catalytic activity, acting on RNA(GO:0140098);ligase activity(GO:0016874);tRNA binding(GO:0000049)	cellular amino acid metabolic process(GO:0006520);formation of translation initiation ternary complex(GO:0001677);tRNA metabolic process(GO:0006399);translational elongation(GO:0006414);translational termination(GO:0006415)	cytosol(GO:0005829)	RNA binding protein(PC00031);aminoacyl-tRNA synthetase(PC00047)					Mycobacterium tuberculosis	nucleotide binding(GO:0000166);magnesium ion binding(GO:0000287);nucleic acid binding(GO:0003676);DNA binding(GO:0003677);catalytic activity(GO:0003824);aminoacyl-tRNA ligase activity(GO:0004812);lysine-tRNA ligase activity(GO:0004824);ATP binding(GO:0005524);transferase activity(GO:0016740);ligase activity(GO:0016874);metal ion binding(GO:0046872);lysyltransferase activity(GO:0050071)	tRNA aminoacylation for protein translation(GO:0006418);lysyl-tRNA aminoacylation(GO:0006430);lipid metabolic process(GO:0006629);metabolic process(GO:0008152);phospholipid biosynthetic process(GO:0008654);pathogenesis(GO:0009405);stabilization of membrane potential(GO:0030322);phosphatidylglycerol metabolic process(GO:0046471);response to antibiotic(GO:0046677)	cell wall(GO:0005618);cytoplasm(GO:0005737);cytosol(GO:0005829);plasma membrane(GO:0005886);membrane(GO:0016020);integral component of membrane(GO:0016021)
MYCTU|EnsemblGenome=LH57_08980|UniProtKB=P94978	Rv1644	Possible 23S rRNA methyltransferase TsnR;tsnR;ortholog	SUBFAMILY NOT NAMED (PTHR43191:SF4)	RNA binding(GO:0003723)			RNA methyltransferase(PC00033)					Mycobacterium tuberculosis	RNA binding(GO:0003723);methyltransferase activity(GO:0008168);RNA methyltransferase activity(GO:0008173);transferase activity(GO:0016740)	RNA methylation(GO:0001510);RNA processing(GO:0006396);methylation(GO:0032259)	plasma membrane(GO:0005886)
MYCTU|EnsemblGenome=Rv2247|UniProtKB=P9WQH5	Rv2247	Probable propionyl-CoA carboxylase beta chain 6;accD6;ortholog	PROPIONYL-COA CARBOXYLASE BETA CHAIN, MITOCHONDRIAL (PTHR43842:SF2)	ligase activity(GO:0016874)	cellular amino acid catabolic process(GO:0009063);fatty acid biosynthetic process(GO:0006633)		ligase(PC00142)	Methylmalonyl pathway->Propionyl-CoA carboxylase;;Succinate to proprionate conversion->Methylmalonyl-CoA decarboxylase;;;				Mycobacterium tuberculosis	nucleotide binding(GO:0000166);acetyl-CoA carboxylase activity(GO:0003989);propionyl-CoA carboxylase activity(GO:0004658);protein binding(GO:0005515);ATP binding(GO:0005524);ligase activity(GO:0016874)	fatty acid elongation, saturated fatty acid(GO:0019367)	cell wall(GO:0005618);acetyl-CoA carboxylase complex(GO:0009317)
MYCTU|EnsemblGenome=LH57_02835|UniProtKB=O06393	Rv0529	Possible cytochrome C-type biogenesis protein CcsA;ccsA;ortholog	CYTOCHROME B/B6 PROTEIN-RELATED (PTHR30071:SF1)		nitrogen compound transport(GO:0071705);organic substance transport(GO:0071702)	plasma membrane(GO:0005886)						Mycobacterium tuberculosis	heme binding(GO:0020037)	cytochrome complex assembly(GO:0017004)	membrane(GO:0016020);integral component of membrane(GO:0016021)
MYCTU|EnsemblGenome=Rv3063|UniProtKB=P9WP47	Rv3063	Peptide transporter CstA;cstA;ortholog	PYRUVATE/PROTON SYMPORTER BTST (PTHR30252:SF3)		cellular response to nutrient levels(GO:0031669)	integral component of plasma membrane(GO:0005887)	transporter(PC00227)					Mycobacterium tuberculosis		cellular response to starvation(GO:0009267);protein transport(GO:0015031);peptide transport(GO:0015833)	plasma membrane(GO:0005886);membrane(GO:0016020);integral component of membrane(GO:0016021)
MYCTU|EnsemblGenome=Rv3598c|UniProtKB=P9WFU9	Rv3598c	Lysine--tRNA ligase 1;lysS1;ortholog	LYSINE--TRNA LIGASE, CHLOROPLASTIC/MITOCHONDRIAL (PTHR42918:SF9)	catalytic activity, acting on RNA(GO:0140098);ligase activity(GO:0016874);tRNA binding(GO:0000049)	cellular amino acid metabolic process(GO:0006520);formation of translation initiation ternary complex(GO:0001677);tRNA metabolic process(GO:0006399);translational elongation(GO:0006414);translational termination(GO:0006415)	cytosol(GO:0005829)	RNA binding protein(PC00031);aminoacyl-tRNA synthetase(PC00047)					Mycobacterium tuberculosis	nucleotide binding(GO:0000166);magnesium ion binding(GO:0000287);nucleic acid binding(GO:0003676);aminoacyl-tRNA ligase activity(GO:0004812);lysine-tRNA ligase activity(GO:0004824);ATP binding(GO:0005524);ligase activity(GO:0016874);metal ion binding(GO:0046872)	translation(GO:0006412);tRNA aminoacylation for protein translation(GO:0006418);lysyl-tRNA aminoacylation(GO:0006430)	cytoplasm(GO:0005737)
MYCTU|EnsemblGenome=Rv0486|UniProtKB=P9WMY7	Rv0486	D-inositol 3-phosphate glycosyltransferase;mshA;ortholog	SUBFAMILY NOT NAMED (PTHR12526:SF554)	transferase activity, transferring glycosyl groups(GO:0016757)	metabolic process(GO:0008152)							Mycobacterium tuberculosis	magnesium ion binding(GO:0000287);acetylglucosaminyltransferase activity(GO:0008375);transferase activity(GO:0016740);transferase activity, transferring glycosyl groups(GO:0016757);metal ion binding(GO:0046872);D-inositol-3-phosphate glycosyltransferase activity(GO:0102710)	mycothiol biosynthetic process(GO:0010125)	cytosol(GO:0005829)	Mycobacterium tuberculosis biological processes;Mycothiol metabolism;Mycothiol biosynthesis
MYCTU|EnsemblGenome=Rv0236c|UniProtKB=P96419	Rv0236c	Alpha-(1-3)-arabinofuranosyltransferase;aftD;ortholog										Mycobacterium tuberculosis	transferase activity(GO:0016740)	capsule polysaccharide biosynthetic process(GO:0045227)	plasma membrane(GO:0005886);membrane(GO:0016020);integral component of membrane(GO:0016021)
MYCTU|EnsemblGenome=Rv3826|UniProtKB=P9WQ47	Rv3826	Probable long-chain-fatty-acid--CoA ligase FadD23;fadD23;ortholog	DISCO-INTERACTING PROTEIN 2 (PTHR22754:SF32)									Mycobacterium tuberculosis	nucleotide binding(GO:0000166);catalytic activity(GO:0003824);ATP binding(GO:0005524);ligase activity(GO:0016874)	lipid metabolic process(GO:0006629);fatty acid metabolic process(GO:0006631);fatty acid biosynthetic process(GO:0006633);lipid biosynthetic process(GO:0008610);sulfolipid biosynthetic process(GO:0046506);Actinobacterium-type cell wall biogenesis(GO:0071766)	membrane(GO:0016020);integral component of membrane(GO:0016021)
MYCTU|EnsemblGenome=Rv2848c|UniProtKB=P9WP97	Rv2848c	Hydrogenobyrinate a,c-diamide synthase;cobB;ortholog	SUBFAMILY NOT NAMED (PTHR43873:SF1)									Mycobacterium tuberculosis	nucleotide binding(GO:0000166);catalytic activity(GO:0003824);ATP binding(GO:0005524);ligase activity(GO:0016874);cobyrinic acid a,c-diamide synthase activity(GO:0042242);hydrogenobyrinic acid a,c-diamide synthase (glutamine-hydrolysing) activity(GO:0043802)	glutamine metabolic process(GO:0006541);cobalamin biosynthetic process(GO:0009236)	plasma membrane(GO:0005886)
MYCTU|EnsemblGenome=Rv3062|UniProtKB=P9WNV5	Rv3062	DNA ligase B;ligB;ortholog	SUBFAMILY NOT NAMED (PTHR45674:SF9)	catalytic activity, acting on DNA(GO:0140097);ligase activity(GO:0016874)	DNA biosynthetic process(GO:0071897);DNA strand elongation involved in DNA replication(GO:0006271);RNA biosynthetic process(GO:0032774);RNA catabolic process(GO:0006401)	cytoplasm(GO:0005737)	DNA ligase(PC00012)					Mycobacterium tuberculosis	nucleotide binding(GO:0000166);magnesium ion binding(GO:0000287);DNA binding(GO:0003677);DNA ligase activity(GO:0003909);DNA ligase (ATP) activity(GO:0003910);ATP binding(GO:0005524);ligase activity(GO:0016874);metal ion binding(GO:0046872)	DNA replication(GO:0006260);DNA ligation(GO:0006266);DNA repair(GO:0006281);DNA recombination(GO:0006310);cellular response to DNA damage stimulus(GO:0006974);cell cycle(GO:0007049);DNA ligation involved in DNA repair(GO:0051103);cell division(GO:0051301);DNA biosynthetic process(GO:0071897)	cell wall(GO:0005618)
MYCTU|EnsemblGenome=Rv0041|UniProtKB=P9WFV1	Rv0041	Leucine--tRNA ligase;leuS;ortholog	LEUCINE--TRNA LIGASE, MITOCHONDRIAL-RELATED (PTHR43740:SF2)	catalytic activity, acting on RNA(GO:0140098);ligase activity(GO:0016874)	cellular amino acid metabolic process(GO:0006520);formation of translation initiation ternary complex(GO:0001677);tRNA metabolic process(GO:0006399);translational elongation(GO:0006414);translational termination(GO:0006415)		aminoacyl-tRNA synthetase(PC00047)					Mycobacterium tuberculosis	nucleotide binding(GO:0000166);aminoacyl-tRNA editing activity(GO:0002161);aminoacyl-tRNA ligase activity(GO:0004812);leucine-tRNA ligase activity(GO:0004823);ATP binding(GO:0005524);ligase activity(GO:0016874)	translation(GO:0006412);tRNA aminoacylation for protein translation(GO:0006418);leucyl-tRNA aminoacylation(GO:0006429);aminoacyl-tRNA metabolism involved in translational fidelity(GO:0106074)	cell wall(GO:0005618);cytoplasm(GO:0005737);plasma membrane(GO:0005886)
MYCTU|EnsemblGenome=LH57_00670|UniProtKB=O53639	Rv0118c	Probable oxalyl-CoA decarboxylase OxcA;oxcA;ortholog	2-HYDROXYACYL-COA LYASE 1 (PTHR43710:SF2)	anion binding(GO:0043168);cation binding(GO:0043169);cofactor binding(GO:0048037);heterocyclic compound binding(GO:1901363);lyase activity(GO:0016829);organic cyclic compound binding(GO:0097159);small molecule binding(GO:0036094)	fatty acid catabolic process(GO:0009062);oxidation-reduction process(GO:0055114)		decarboxylase(PC00089);dehydrogenase(PC00092);transferase(PC00220)					Mycobacterium tuberculosis	magnesium ion binding(GO:0000287);catalytic activity(GO:0003824);oxalyl-CoA decarboxylase activity(GO:0008949);thiamine pyrophosphate binding(GO:0030976);metal ion binding(GO:0046872)	oxalate catabolic process(GO:0033611)	cell wall(GO:0005618);plasma membrane(GO:0005886)
MYCTU|EnsemblGenome=Rv1330c|UniProtKB=P9WJI9	Rv1330c	Nicotinate phosphoribosyltransferase pncB1;pncB1;ortholog	SUBFAMILY NOT NAMED (PTHR11098:SF8)	ligase activity(GO:0016874)	coenzyme biosynthetic process(GO:0009108);nucleotide biosynthetic process(GO:0009165);organonitrogen compound biosynthetic process(GO:1901566)	cytosol(GO:0005829)	glycosyltransferase(PC00111)					Mycobacterium tuberculosis	catalytic activity(GO:0003824);nicotinate-nucleotide diphosphorylase (carboxylating) activity(GO:0004514);nicotinate phosphoribosyltransferase activity(GO:0004516);transferase activity(GO:0016740);ligase activity(GO:0016874);nicotinamide phosphoribosyltransferase activity(GO:0047280)	NAD biosynthetic process(GO:0009435);pyridine nucleotide biosynthetic process(GO:0019363);NAD salvage(GO:0034355)	cell wall(GO:0005618)
MYCTU|EnsemblGenome=LH57_05390|UniProtKB=O05572	Rv0989c	Probable polyprenyl-diphosphate synthase GrcC2 (Polyprenyl pyrophosphate synthetase);grcC2;ortholog	OCTAPRENYL DIPHOSPHATE SYNTHASE (PTHR12001:SF69)									Mycobacterium tuberculosis	transferase activity(GO:0016740)	isoprenoid biosynthetic process(GO:0008299)
MYCTU|EnsemblGenome=Rv3465|UniProtKB=P9WH11	Rv3465	dTDP-4-dehydrorhamnose 3,5-epimerase;rmlC;ortholog	DTDP-4-DEHYDRORHAMNOSE 3,5-EPIMERASE (PTHR21047:SF2)	catalytic activity(GO:0003824);lipid binding(GO:0008289)	carbohydrate metabolic process(GO:0005975);lipid metabolic process(GO:0006629)		epimerase/racemase(PC00096)	O-antigen biosynthesis->dTDP-4-dehydrorhamnose 3,5-epimerase;;				Mycobacterium tuberculosis	protein binding(GO:0005515);dTDP-4-dehydrorhamnose 3,5-epimerase activity(GO:0008830);isomerase activity(GO:0016853)	carbohydrate metabolic process(GO:0005975);dTDP-rhamnose biosynthetic process(GO:0019305);extracellular polysaccharide biosynthetic process(GO:0045226)
MYCTU|EnsemblGenome=Rv0938|UniProtKB=P9WNV3	Rv0938	Multifunctional non-homologous end joining DNA repair protein LigD;ligD;ortholog	SUBFAMILY NOT NAMED (PTHR42705:SF2)									Mycobacterium tuberculosis	nucleotide binding(GO:0000166);magnesium ion binding(GO:0000287);DNA binding(GO:0003677);catalytic activity(GO:0003824);DNA-directed DNA polymerase activity(GO:0003887);DNA primase activity(GO:0003896);DNA-directed 5'-3' RNA polymerase activity(GO:0003899);DNA ligase activity(GO:0003909);DNA ligase (ATP) activity(GO:0003910);nuclease activity(GO:0004518);exonuclease activity(GO:0004527);polynucle…	DNA ligation(GO:0006266);DNA replication, synthesis of RNA primer(GO:0006269);DNA repair(GO:0006281);double-strand break repair(GO:0006302);double-strand break repair via nonhomologous end joining(GO:0006303);DNA recombination(GO:0006310);cellular response to DNA damage stimulus(GO:0006974);metabolic process(GO:0008152);viral process(GO:0016032);DNA biosynthetic process(GO:0071897);nucleic acid p…	plasma membrane(GO:0005886)
MYCTU|EnsemblGenome=Rv3795|UniProtKB=P9WNL7	Rv3795	Probable arabinosyltransferase B;embB;ortholog										Mycobacterium tuberculosis	transferase activity(GO:0016740);transferase activity, transferring glycosyl groups(GO:0016757);arabinosyltransferase activity(GO:0052636)	response to antibiotic(GO:0046677);cell wall organization(GO:0071555);Actinobacterium-type cell wall biogenesis(GO:0071766)	cell wall(GO:0005618);plasma membrane(GO:0005886);membrane(GO:0016020);integral component of membrane(GO:0016021)
MYCTU|EnsemblGenome=Rv2057c|UniProtKB=P9WH97	Rv2057c	50S ribosomal protein L33 1;rpmG1;ortholog	39S RIBOSOMAL PROTEIN L33, MITOCHONDRIAL-RELATED (PTHR15238:SF1)	structural constituent of ribosome(GO:0003735)	ribosomal large subunit assembly(GO:0000027)	large ribosomal subunit(GO:0015934)						Mycobacterium tuberculosis	structural constituent of ribosome(GO:0003735)	translation(GO:0006412)	ribosome(GO:0005840)
MYCTU|EnsemblGenome=Rv1027c|UniProtKB=P9WGN1	Rv1027c	Transcriptional regulatory protein KdpE;kdpE;ortholog	KDP OPERON TRANSCRIPTIONAL REGULATORY PROTEIN KDPE (PTHR26402:SF628)	DNA-binding transcription factor activity(GO:0003700);molecular transducer activity(GO:0060089);transcription regulatory region sequence-specific DNA binding(GO:0000976)	phosphorelay signal transduction system(GO:0000160);positive regulation of transcription, DNA-templated(GO:0045893);transcription, DNA-templated(GO:0006351)	cytosol(GO:0005829);protein-DNA complex(GO:0032993)	methyltransferase(PC00155);protein kinase(PC00193);winged helix/forkhead transcription factor(PC00246)					Mycobacterium tuberculosis	DNA binding(GO:0003677);protein binding(GO:0005515)	phosphorelay signal transduction system(GO:0000160);regulation of transcription, DNA-templated(GO:0006355);positive regulation of transcription, DNA-templated(GO:0045893)	cytoplasm(GO:0005737)
MYCTU|EnsemblGenome=Rv0974c|UniProtKB=O86318	Rv0974c	Probable acetyl-/propionyl-CoA carboxylase (Beta subunit) AccD2;accD2;ortholog	SUBFAMILY NOT NAMED (PTHR22855:SF31)	ligase activity(GO:0016874)	cellular amino acid catabolic process(GO:0009063)	catalytic complex(GO:1902494)	ligase(PC00142)					Mycobacterium tuberculosis	ligase activity(GO:0016874)	mycolic acid biosynthetic process(GO:0071768)
MYCTU|EnsemblGenome=Rv0003|UniProtKB=P9WHI9	Rv0003	DNA replication and repair protein RecF;recF;ortholog	DNA REPLICATION AND REPAIR PROTEIN RECF (PTHR32182:SF0)		DNA synthesis involved in DNA repair(GO:0000731);double-strand break repair(GO:0006302)		chromatin/chromatin-binding protein(PC00077);hydrolase(PC00121)					Mycobacterium tuberculosis	nucleotide binding(GO:0000166);DNA binding(GO:0003677);single-stranded DNA binding(GO:0003697);ATP binding(GO:0005524)	DNA replication(GO:0006260);DNA repair(GO:0006281);cellular response to DNA damage stimulus(GO:0006974);SOS response(GO:0009432)	cytoplasm(GO:0005737);cytosol(GO:0005829);plasma membrane(GO:0005886)
MYCTU|EnsemblGenome=Rv1008|UniProtKB=O08343	Rv1008	Uncharacterized metal-dependent hydrolase TatD;tatD;ortholog	SUBFAMILY NOT NAMED (PTHR46124:SF2)									Mycobacterium tuberculosis	deoxyribonuclease activity(GO:0004536);hydrolase activity(GO:0016787);hydrolase activity, acting on ester bonds(GO:0016788);endodeoxyribonuclease activity, producing 5'-phosphomonoesters(GO:0016888);metal ion binding(GO:0046872)	DNA metabolic process(GO:0006259)	plasma membrane(GO:0005886)
MYCTU|EnsemblGenome=LH57_06190|UniProtKB=O06579	Rv1127c	Probable pyruvate, phosphate dikinase PpdK;ppdK;ortholog	PYRUVATE, PHOSPHATE DIKINASE 1, CHLOROPLASTIC (PTHR22931:SF9)	kinase activity(GO:0016301)	carbohydrate metabolic process(GO:0005975);carbohydrate transport(GO:0008643)		kinase(PC00137)					Mycobacterium tuberculosis	ATP binding(GO:0005524);kinase activity(GO:0016301);transferase activity, transferring phosphorus-containing groups(GO:0016772);pyruvate, phosphate dikinase activity(GO:0050242)	pyruvate metabolic process(GO:0006090);phosphorylation(GO:0016310)
MYCTU|EnsemblGenome=Rv2476c|UniProtKB=O53203	Rv2476c	NAD-specific glutamate dehydrogenase;gdh;ortholog	NAD-SPECIFIC GLUTAMATE DEHYDROGENASE (PTHR11606:SF29)	oxidoreductase activity(GO:0016491)	cellular amino acid catabolic process(GO:0009063)		dehydrogenase(PC00092)	Glutamine glutamate conversion->Glutamate Dehydrogenase;;				Mycobacterium tuberculosis	glutamate dehydrogenase (NAD+) activity(GO:0004352);protein binding(GO:0005515);oxidoreductase activity(GO:0016491)	glutamate catabolic process to 2-oxoglutarate(GO:0019551);oxidation-reduction process(GO:0055114)	cell wall(GO:0005618);cytosol(GO:0005829);plasma membrane(GO:0005886)
MYCTU|EnsemblGenome=Rv0006|UniProtKB=P9WG47	Rv0006	DNA gyrase subunit A;gyrA;ortholog	DNA GYRASE SUBUNIT A (PTHR43493:SF5)	ATP binding(GO:0005524);DNA binding(GO:0003677);DNA-dependent ATPase activity(GO:0008094);catalytic activity, acting on DNA(GO:0140097)	DNA conformation change(GO:0071103);DNA metabolic process(GO:0006259)	intracellular part(GO:0044424);protein-containing complex(GO:0032991)	DNA topoisomerase(PC00017);enzyme modulator(PC00095);isomerase(PC00135)					Mycobacterium tuberculosis	nucleotide binding(GO:0000166);magnesium ion binding(GO:0000287);DNA binding(GO:0003677);DNA topoisomerase activity(GO:0003916);DNA topoisomerase type II (double strand cut, ATP-hydrolyzing) activity(GO:0003918);protein binding(GO:0005515);ATP binding(GO:0005524);isomerase activity(GO:0016853);ATPase activity(GO:0016887);DNA negative supercoiling activity(GO:0034335)	DNA metabolic process(GO:0006259);DNA-dependent DNA replication(GO:0006261);DNA topological change(GO:0006265);response to antibiotic(GO:0046677)	cell wall(GO:0005618);chromosome(GO:0005694);cytoplasm(GO:0005737);plasma membrane(GO:0005886)
MYCTU|EnsemblGenome=Rv1292|UniProtKB=P9WFW5	Rv1292	Arginine--tRNA ligase;argS;ortholog	ARGININE--TRNA LIGASE, CYTOPLASMIC (PTHR11956:SF5)	catalytic activity, acting on RNA(GO:0140098);ligase activity(GO:0016874)	cellular amino acid metabolic process(GO:0006520);formation of translation initiation ternary complex(GO:0001677);tRNA metabolic process(GO:0006399);translational elongation(GO:0006414);translational termination(GO:0006415)							Mycobacterium tuberculosis	nucleotide binding(GO:0000166);aminoacyl-tRNA ligase activity(GO:0004812);arginine-tRNA ligase activity(GO:0004814);ATP binding(GO:0005524);ligase activity(GO:0016874)	translation(GO:0006412);tRNA aminoacylation for protein translation(GO:0006418);arginyl-tRNA aminoacylation(GO:0006420)	cytoplasm(GO:0005737);cytosol(GO:0005829);plasma membrane(GO:0005886)
MYCTU|EnsemblGenome=Rv1383|UniProtKB=P9WPK5	Rv1383	Carbamoyl-phosphate synthase small chain;carA;ortholog	CARBAMOYL-PHOSPHATE SYNTHASE ARGININE-SPECIFIC SMALL CHAIN (PTHR11405:SF4)	ligase activity(GO:0016874)	cellular amino acid biosynthetic process(GO:0008652)	catalytic complex(GO:1902494);cytoplasmic part(GO:0044444)	cysteine protease(PC00081);ligase(PC00142);metalloprotease(PC00153);transferase(PC00220)	De novo pyrimidine ribonucleotides biosythesis->Carbamoyl phosphate synthetase;;				Mycobacterium tuberculosis	nucleotide binding(GO:0000166);carbamoyl-phosphate synthase (glutamine-hydrolyzing) activity(GO:0004088);ATP binding(GO:0005524);ligase activity(GO:0016874)	'de novo' pyrimidine nucleobase biosynthetic process(GO:0006207);pyrimidine nucleotide biosynthetic process(GO:0006221);arginine biosynthetic process(GO:0006526);glutamine metabolic process(GO:0006541);cellular amino acid biosynthetic process(GO:0008652);'de novo' UMP biosynthetic process(GO:0044205)
MYCTU|EnsemblGenome=Rv1326c|UniProtKB=P9WN45	Rv1326c	1,4-alpha-glucan branching enzyme GlgB;glgB;ortholog	1,4-ALPHA-GLUCAN-BRANCHING ENZYME (PTHR43651:SF3)	transferase activity, transferring hexosyl groups(GO:0016758)	carbohydrate metabolic process(GO:0005975)	cytoplasm(GO:0005737)	amylase(PC00048)					Mycobacterium tuberculosis	catalytic activity(GO:0003824);1,4-alpha-glucan branching enzyme activity(GO:0003844);hydrolase activity, hydrolyzing O-glycosyl compounds(GO:0004553);protein binding(GO:0005515);transferase activity(GO:0016740);transferase activity, transferring glycosyl groups(GO:0016757);cation binding(GO:0043169);1,4-alpha-glucan branching enzyme activity (using a glucosylated glycogenin as primer for glycoge…	carbohydrate metabolic process(GO:0005975);glycogen metabolic process(GO:0005977);glycogen biosynthetic process(GO:0005978);glucan biosynthetic process(GO:0009250);capsule polysaccharide biosynthetic process(GO:0045227)	plasma membrane(GO:0005886)
MYCTU|EnsemblGenome=Rv1604|UniProtKB=O53907	Rv1604	Probable inositol 1-monophosphatase ImpA;impA;ortholog	INOSITOL-1-MONOPHOSPHATASE (PTHR20854:SF42)	inositol phosphate phosphatase activity(GO:0052745)	alcohol metabolic process(GO:0006066);cellular carbohydrate metabolic process(GO:0044262);organophosphate catabolic process(GO:0046434);signal transduction(GO:0007165);small molecule catabolic process(GO:0044282)		phosphatase(PC00181)					Mycobacterium tuberculosis	inositol monophosphate 1-phosphatase activity(GO:0008934);hydrolase activity(GO:0016787);metal ion binding(GO:0046872);inositol monophosphate 3-phosphatase activity(GO:0052832);inositol monophosphate 4-phosphatase activity(GO:0052833);inositol monophosphate phosphatase activity(GO:0052834)	inositol biosynthetic process(GO:0006021);phosphatidylinositol phosphorylation(GO:0046854)	plasma membrane(GO:0005886)
MYCTU|EnsemblGenome=Rv1007c|UniProtKB=P9WFU5	Rv1007c	Methionine--tRNA ligase;metG;ortholog	METHIONINE--TRNA LIGASE, MITOCHONDRIAL (PTHR43326:SF1)	catalytic activity, acting on RNA(GO:0140098);ligase activity(GO:0016874)	cellular amino acid metabolic process(GO:0006520);formation of translation initiation ternary complex(GO:0001677);tRNA metabolic process(GO:0006399);translational elongation(GO:0006414);translational termination(GO:0006415)		aminoacyl-tRNA synthetase(PC00047)					Mycobacterium tuberculosis	nucleotide binding(GO:0000166);aminoacyl-tRNA ligase activity(GO:0004812);methionine-tRNA ligase activity(GO:0004825);ATP binding(GO:0005524);ligase activity(GO:0016874)	translation(GO:0006412);tRNA aminoacylation for protein translation(GO:0006418);methionyl-tRNA aminoacylation(GO:0006431)	cytoplasm(GO:0005737);plasma membrane(GO:0005886)
MYCTU|EnsemblGenome=Rv1448c|UniProtKB=P9WG33	Rv1448c	Transaldolase;tal;ortholog	SUBFAMILY NOT NAMED (PTHR10683:SF32)			intracellular(GO:0005622)						Mycobacterium tuberculosis	catalytic activity(GO:0003824);sedoheptulose-7-phosphate:D-glyceraldehyde-3-phosphate glyceronetransferase activity(GO:0004801);transferase activity(GO:0016740)	carbohydrate metabolic process(GO:0005975);pentose-phosphate shunt(GO:0006098)	extracellular region(GO:0005576);cytoplasm(GO:0005737);cytosol(GO:0005829)
MYCTU|EnsemblGenome=Rv3731|UniProtKB=L0TDE1	Rv3731	DNA ligase C;ligC;ortholog	SUBFAMILY NOT NAMED (PTHR45674:SF10)	catalytic activity, acting on DNA(GO:0140097);ligase activity(GO:0016874)	DNA biosynthetic process(GO:0071897);DNA strand elongation involved in DNA replication(GO:0006271);RNA biosynthetic process(GO:0032774);RNA catabolic process(GO:0006401)	cytoplasm(GO:0005737)	DNA ligase(PC00012)					Mycobacterium tuberculosis	nucleotide binding(GO:0000166);DNA ligase (ATP) activity(GO:0003910);ATP binding(GO:0005524);ligase activity(GO:0016874)	DNA repair(GO:0006281);DNA recombination(GO:0006310)
MYCTU|EnsemblGenome=Rv2072c|UniProtKB=P9WGA9	Rv2072c	Precorrin-6Y C(5,15)-methyltransferase [decarboxylating];cobL;ortholog	SUBFAMILY NOT NAMED (PTHR43182:SF1)									Mycobacterium tuberculosis	methyltransferase activity(GO:0008168);protein methyltransferase activity(GO:0008276);transferase activity(GO:0016740);precorrin-6Y C5,15-methyltransferase (decarboxylating) activity(GO:0046025)	protein methylation(GO:0006479);cobalamin biosynthetic process(GO:0009236);methylation(GO:0032259)	cell wall(GO:0005618)
MYCTU|EnsemblGenome=Rv2584c|UniProtKB=P9WQ07	Rv2584c	Adenine phosphoribosyltransferase;apt;ortholog	ADENINE PHOSPHORIBOSYLTRANSFERASE-RELATED (PTHR11776:SF0)	transferase activity, transferring pentosyl groups(GO:0016763)	nucleobase-containing compound biosynthetic process(GO:0034654);purine nucleobase biosynthetic process(GO:0009113)			Adenine and hypoxanthine salvage pathway->Adenine phosphoribosyl transferase;;				Mycobacterium tuberculosis	adenine phosphoribosyltransferase activity(GO:0003999);transferase activity(GO:0016740);transferase activity, transferring glycosyl groups(GO:0016757)	purine ribonucleoside salvage(GO:0006166);adenine salvage(GO:0006168);nucleoside metabolic process(GO:0009116);AMP salvage(GO:0044209)	cytoplasm(GO:0005737);plasma membrane(GO:0005886)
MYCTU|EnsemblGenome=LH57_05360|UniProtKB=O53896	Rv0983	Probable serine protease PepD (Serine proteinase) (MTB32B);pepD;ortholog	SERINE ENDOPROTEASE DEGS (PTHR43019:SF4)				serine protease(PC00203)					Mycobacterium tuberculosis	serine-type endopeptidase activity(GO:0004252);peptidase activity(GO:0008233);serine-type peptidase activity(GO:0008236)	proteolysis(GO:0006508);pathogenesis(GO:0009405);protein catabolic process(GO:0030163);cellular response to antibiotic(GO:0071236)	extracellular region(GO:0005576);membrane(GO:0016020);integral component of membrane(GO:0016021)
MYCTU|EnsemblGenome=Rv0233|UniProtKB=P9WH69	Rv0233	R2-like ligand binding oxidase;nrdB;ortholog	SUBFAMILY NOT NAMED (PTHR23409:SF36)									Mycobacterium tuberculosis	iron ion binding(GO:0005506);protein binding(GO:0005515);oxidoreductase activity(GO:0016491);manganese ion binding(GO:0030145);identical protein binding(GO:0042802);metal ion binding(GO:0046872)	deoxyribonucleotide biosynthetic process(GO:0009263);oxidation-reduction process(GO:0055114)	cytosol(GO:0005829)
MYCTU|EnsemblGenome=Rv1023|UniProtKB=P9WNL1	Rv1023	Enolase;eno;ortholog	ENOLASE (PTHR11902:SF1)					Glycolysis->Enolase;;				Mycobacterium tuberculosis	magnesium ion binding(GO:0000287);phosphopyruvate hydratase activity(GO:0004634);lyase activity(GO:0016829);metal ion binding(GO:0046872)	glycolytic process(GO:0006096)	phosphopyruvate hydratase complex(GO:0000015);extracellular region(GO:0005576);cell wall(GO:0005618);cytoplasm(GO:0005737);plasma membrane(GO:0005886);cell surface(GO:0009986)
MYCTU|EnsemblGenome=Rv0013|UniProtKB=P9WN35	Rv0013	Anthranilate synthase component 2;trpG;ortholog	MULTIFUNCTIONAL TRYPTOPHAN BIOSYNTHESIS PROTEIN (PTHR43418:SF4)	lyase activity(GO:0016829)	aromatic compound biosynthetic process(GO:0019438);cellular amino acid biosynthetic process(GO:0008652);cellular nitrogen compound biosynthetic process(GO:0044271);heterocycle biosynthetic process(GO:0018130);organic cyclic compound biosynthetic process(GO:1901362)	cytosol(GO:0005829)	cysteine protease(PC00081);glycosyltransferase(PC00111);lyase(PC00144)	Tryptophan biosynthesis->Anthranilate synthase;;Tryptophan biosynthesis->Anthranilate phosphoribosyl transferase;;;				Mycobacterium tuberculosis	anthranilate synthase activity(GO:0004049);lyase activity(GO:0016829)	tryptophan biosynthetic process(GO:0000162);glutamine metabolic process(GO:0006541);cellular amino acid biosynthetic process(GO:0008652);aromatic amino acid family biosynthetic process(GO:0009073)	plasma membrane(GO:0005886)
MYCTU|EnsemblGenome=Rv0436c|UniProtKB=P9WPG1	Rv0436c	CDP-diacylglycerol--serine O-phosphatidyltransferase;pssA;ortholog										Mycobacterium tuberculosis	CDP-diacylglycerol-serine O-phosphatidyltransferase activity(GO:0003882);transferase activity(GO:0016740);phosphotransferase activity, for other substituted phosphate groups(GO:0016780)	lipid metabolic process(GO:0006629);phospholipid biosynthetic process(GO:0008654)	extracellular region(GO:0005576);plasma membrane(GO:0005886);membrane(GO:0016020);integral component of membrane(GO:0016021)
MYCTU|EnsemblGenome=Rv0127|UniProtKB=O07177	Rv0127	Maltokinase;mak;ortholog										Mycobacterium tuberculosis	nucleotide binding(GO:0000166);ATP binding(GO:0005524);kinase activity(GO:0016301);transferase activity(GO:0016740)	carbohydrate metabolic process(GO:0005975);glycogen metabolic process(GO:0005977);glycogen biosynthetic process(GO:0005978);trehalose biosynthetic process(GO:0005992);phosphorylation(GO:0016310);carbohydrate phosphorylation(GO:0046835)	cytosol(GO:0005829);plasma membrane(GO:0005886)
MYCTU|EnsemblGenome=Rv1570|UniProtKB=P9WPQ5	Rv1570	ATP-dependent dethiobiotin synthetase BioD;bioD;ortholog	DETHIOBIOTIN SYNTHETASE (PTHR43210:SF2)	ligase activity(GO:0016874)	amide biosynthetic process(GO:0043604);carboxylic acid biosynthetic process(GO:0046394);coenzyme biosynthetic process(GO:0009108);drug metabolic process(GO:0017144);heterocycle biosynthetic process(GO:0018130);monocarboxylic acid metabolic process(GO:0032787);organic cyclic compound biosynthetic process(GO:1901362);organonitrogen compound biosynthetic process(GO:1901566);sulfur compound metabolic…	cytosol(GO:0005829)		Biotin biosynthesis->Dethiobiotin synthase;;				Mycobacterium tuberculosis	nucleotide binding(GO:0000166);magnesium ion binding(GO:0000287);dethiobiotin synthase activity(GO:0004141);ATP binding(GO:0005524);ligase activity(GO:0016874);metal ion binding(GO:0046872)	biotin biosynthetic process(GO:0009102)	cytoplasm(GO:0005737)
MYCTU|EnsemblGenome=Rv3411c|UniProtKB=P9WKI7	Rv3411c	Inosine-5'-monophosphate dehydrogenase;guaB;ortholog	INOSINE-5'-MONOPHOSPHATE DEHYDROGENASE (PTHR11911:SF111)	oxidoreductase activity, acting on the CH-OH group of donors, NAD or NADP as acceptor(GO:0016616)	nucleobase-containing small molecule biosynthetic process(GO:0034404);purine ribonucleoside triphosphate biosynthetic process(GO:0009206);purine ribonucleotide biosynthetic process(GO:0009152)			De novo purine biosynthesis->IMP dehydrogenase;;				Mycobacterium tuberculosis	nucleotide binding(GO:0000166);catalytic activity(GO:0003824);IMP dehydrogenase activity(GO:0003938);oxidoreductase activity(GO:0016491);metal ion binding(GO:0046872)	purine nucleotide biosynthetic process(GO:0006164);GMP biosynthetic process(GO:0006177);IMP catabolic process(GO:0006204);oxidation-reduction process(GO:0055114);XMP biosynthetic process(GO:0097293)	cell wall(GO:0005618);plasma membrane(GO:0005886)
MYCTU|EnsemblGenome=Rv1102c|UniProtKB=P9WIH9	Rv1102c	Endoribonuclease MazF3;mazF3;ortholog	SUBFAMILY NOT NAMED (PTHR33988:SF2)									Mycobacterium tuberculosis	DNA binding(GO:0003677);nuclease activity(GO:0004518);endonuclease activity(GO:0004519);endoribonuclease activity(GO:0004521);protein binding(GO:0005515);hydrolase activity(GO:0016787)	mRNA catabolic process(GO:0006402);rRNA catabolic process(GO:0016075);negative regulation of translation(GO:0017148);negative regulation of transcription, DNA-templated(GO:0045892);negative regulation of growth(GO:0045926);positive regulation of growth(GO:0045927);nucleic acid phosphodiester bond hydrolysis(GO:0090305);RNA phosphodiester bond hydrolysis, endonucleolytic(GO:0090502)
MYCTU|EnsemblGenome=Rv2439c|UniProtKB=P9WHU9	Rv2439c	Glutamate 5-kinase;proB;ortholog	GLUTAMATE 5-KINASE (PTHR43654:SF3)	kinase activity(GO:0016301)	cellular amino acid biosynthetic process(GO:0008652);heterocycle biosynthetic process(GO:0018130);organic cyclic compound biosynthetic process(GO:1901362)	cytosol(GO:0005829)	amino acid kinase(PC00045);dehydrogenase(PC00092)	Proline biosynthesis->Glutamyl kinase;;				Mycobacterium tuberculosis	nucleotide binding(GO:0000166);RNA binding(GO:0003723);glutamate 5-kinase activity(GO:0004349);ATP binding(GO:0005524);kinase activity(GO:0016301);transferase activity(GO:0016740)	proline biosynthetic process(GO:0006561);cellular amino acid biosynthetic process(GO:0008652);phosphorylation(GO:0016310);L-proline biosynthetic process(GO:0055129)	cytoplasm(GO:0005737)
MYCTU|EnsemblGenome=LH57_10350|UniProtKB=O07732	Rv1900c	Probable lignin peroxidase LipJ;lipJ;ortholog	SUBFAMILY NOT NAMED (PTHR43433:SF8)									Mycobacterium tuberculosis	adenylate cyclase activity(GO:0004016);peroxidase activity(GO:0004601);phosphorus-oxygen lyase activity(GO:0016849);manganese ion binding(GO:0030145);protein homodimerization activity(GO:0042803)	cAMP biosynthetic process(GO:0006171);cyclic nucleotide biosynthetic process(GO:0009190);intracellular signal transduction(GO:0035556);cellular oxidant detoxification(GO:0098869)
MYCTU|EnsemblGenome=Rv0015c|UniProtKB=P9WI83	Rv0015c	Serine/threonine-protein kinase PknA;pknA;ortholog	SUBFAMILY NOT NAMED (PTHR43289:SF11)	protein kinase activity(GO:0004672)			protein kinase(PC00193)					Mycobacterium tuberculosis	nucleotide binding(GO:0000166);protein kinase activity(GO:0004672);protein serine/threonine kinase activity(GO:0004674);protein binding(GO:0005515);ATP binding(GO:0005524);kinase activity(GO:0016301);transferase activity(GO:0016740)	protein phosphorylation(GO:0006468);regulation of cell shape(GO:0008360);pathogenesis(GO:0009405);phosphorylation(GO:0016310);positive regulation of catalytic activity(GO:0043085);negative regulation of catalytic activity(GO:0043086);positive regulation of DNA binding(GO:0043388);growth of symbiont in host(GO:0044117);negative regulation of fatty acid biosynthetic process(GO:0045717);protein auto…	extracellular region(GO:0005576);cytosol(GO:0005829);plasma membrane(GO:0005886);membrane(GO:0016020);integral component of membrane(GO:0016021)
MYCTU|EnsemblGenome=Rv2947c|UniProtKB=P96284	Rv2947c	Putative inactive phenolphthiocerol synthesis polyketide synthase type I Pks15;pks15;ortholog	POLYKETIDE SYNTHASE 13-RELATED (PTHR45681:SF3)									Mycobacterium tuberculosis	catalytic activity(GO:0003824);transferase activity(GO:0016740);cofactor binding(GO:0048037)	glycolipid biosynthetic process(GO:0009247)	cytosol(GO:0005829)
MYCTU|EnsemblGenome=LH57_11225|UniProtKB=O53498	Rv2062c	Cobalamin biosynthesis protein CobN;cobN;ortholog	SUBFAMILY NOT NAMED (PTHR44119:SF4)									Mycobacterium tuberculosis	cobaltochelatase activity(GO:0051116)	biosynthetic process(GO:0009058);cobalamin biosynthetic process(GO:0009236)	cytosol(GO:0005829);plasma membrane(GO:0005886)
MYCTU|EnsemblGenome=Rv3911|UniProtKB=O53590	Rv3911	ECF RNA polymerase sigma factor SigM;sigM;ortholog	SUBFAMILY NOT NAMED (PTHR43133:SF30)				winged helix/forkhead transcription factor(PC00246)					Mycobacterium tuberculosis	DNA binding(GO:0003677);DNA-binding transcription factor activity(GO:0003700);sigma factor activity(GO:0016987)	DNA-templated transcription, initiation(GO:0006352);regulation of transcription, DNA-templated(GO:0006355);response to xenobiotic stimulus(GO:0009410);response to water(GO:0009415);positive regulation of transcription, DNA-templated(GO:0045893);regulation of DNA-templated transcription, initiation(GO:2000142)	plasma membrane(GO:0005886)
MYCTU|EnsemblGenome=Rv2274c|UniProtKB=P9WIH7	Rv2274c	Putative toxin MazF8;mazF8;ortholog										Mycobacterium tuberculosis	nuclease activity(GO:0004518);endonuclease activity(GO:0004519);hydrolase activity(GO:0016787)	nucleic acid phosphodiester bond hydrolysis(GO:0090305)
MYCTU|EnsemblGenome=LH57_13095|UniProtKB=P71746	Rv2398c	Probable sulfate-transport integral membrane protein ABC transporter CysW;cysW;ortholog	SUBFAMILY NOT NAMED (PTHR30406:SF1)			plasma membrane(GO:0005886)						Mycobacterium tuberculosis	ATPase-coupled sulfate transmembrane transporter activity(GO:0015419)	sulfate assimilation(GO:0000103);sulfate transport(GO:0008272);transmembrane transport(GO:0055085);sulfate transmembrane transport(GO:1902358)	plasma membrane(GO:0005886);membrane(GO:0016020);integral component of membrane(GO:0016021)	Sulfate assimilation;Sulfur compound metabolism;Mycobacterium tuberculosis biological processes
MYCTU|EnsemblGenome=LH57_04120|UniProtKB=P71815	Rv0758	Possible two component system response sensor kinase membrane associated PhoR;phoR;ortholog	SENSOR PROTEIN QSEC (PTHR45436:SF5)									Mycobacterium tuberculosis	phosphorelay sensor kinase activity(GO:0000155);nucleotide binding(GO:0000166);protein histidine kinase activity(GO:0004673);ATP binding(GO:0005524);kinase activity(GO:0016301);transferase activity(GO:0016740);transferase activity, transferring phosphorus-containing groups(GO:0016772)	phosphorelay signal transduction system(GO:0000160);signal transduction(GO:0007165);phosphorylation(GO:0016310);peptidyl-histidine phosphorylation(GO:0018106);signal transduction by protein phosphorylation(GO:0023014)	membrane(GO:0016020);integral component of membrane(GO:0016021)
MYCTU|EnsemblGenome=Rv3234c|UniProtKB=P9WKC5	Rv3234c	Probable diacyglycerol O-acyltransferase tgs3;tgs3;ortholog	O-ACYLTRANSFERASE (WSD1-LIKE) FAMILY PROTEIN (PTHR31650:SF1)	transferase activity, transferring acyl groups other than amino-acyl groups(GO:0016747)	glycerolipid biosynthetic process(GO:0045017);triglyceride metabolic process(GO:0006641)	plasma membrane(GO:0005886)						Mycobacterium tuberculosis	diacylglycerol O-acyltransferase activity(GO:0004144);transferase activity(GO:0016740);transferase activity, transferring acyl groups(GO:0016746)	response to hypoxia(GO:0001666);glycerol metabolic process(GO:0006071);lipid metabolic process(GO:0006629);triglyceride biosynthetic process(GO:0019432);glycerolipid biosynthetic process(GO:0045017)
MYCTU|EnsemblGenome=LH57_18385|UniProtKB=O50394	Rv3366	Putative tRNA (cytidine(34)-2'-O)-methyltransferase;spoU;ortholog	TRNA (CYTIDINE(34)-2'-O)-METHYLTRANSFERASE (PTHR42971:SF1)		tRNA methylation(GO:0030488)		RNA methyltransferase(PC00033)					Mycobacterium tuberculosis	RNA binding(GO:0003723);methyltransferase activity(GO:0008168);RNA methyltransferase activity(GO:0008173);tRNA methyltransferase activity(GO:0008175);S-adenosylmethionine-dependent methyltransferase activity(GO:0008757);transferase activity(GO:0016740)	RNA methylation(GO:0001510);RNA processing(GO:0006396);tRNA processing(GO:0008033);tRNA methylation(GO:0030488);methylation(GO:0032259)	cytoplasm(GO:0005737)
MYCTU|EnsemblGenome=Rv2964|UniProtKB=P9WHM3	Rv2964	Formyltetrahydrofolate deformylase;purU;ortholog	FORMYLTETRAHYDROFOLATE DEFORMYLASE 1, MITOCHONDRIAL (PTHR42706:SF1)	hydrolase activity(GO:0016787);ligase activity(GO:0016874);transferase activity(GO:0016740)	nucleobase-containing compound metabolic process(GO:0006139)		hydrolase(PC00121);ligase(PC00142);transferase(PC00220)	Formyltetrahydroformate biosynthesis->Formyltetrahydrofolate deformylase;;Tetrahydrofolate biosynthesis->Glycine hydroxymethyltransferase;;De novo purine biosynthesis->Phosphoribosylglycinamide formyltransferase;;;;				Mycobacterium tuberculosis	formyltetrahydrofolate deformylase activity(GO:0008864);hydroxymethyl-, formyl- and related transferase activity(GO:0016742);hydrolase activity(GO:0016787)	purine nucleotide biosynthetic process(GO:0006164);'de novo' IMP biosynthetic process(GO:0006189);one-carbon metabolic process(GO:0006730);biosynthetic process(GO:0009058)
MYCTU|EnsemblGenome=Rv0844c|UniProtKB=P9WGM5	Rv0844c	Probable transcriptional regulatory protein NarL;narL;ortholog	SUBFAMILY NOT NAMED (PTHR43214:SF24)	methyltransferase activity(GO:0008168);protein kinase activity(GO:0004672)	cellular amino acid metabolic process(GO:0006520)	intracellular(GO:0005622);plasma membrane(GO:0005886)	methyltransferase(PC00155);protein kinase(PC00193);winged helix/forkhead transcription factor(PC00246)					Mycobacterium tuberculosis	DNA binding(GO:0003677)	phosphorelay signal transduction system(GO:0000160);regulation of transcription, DNA-templated(GO:0006355)	cytoplasm(GO:0005737)
MYCTU|EnsemblGenome=Rv3764c|UniProtKB=O69729	Rv3764c	Probable sensor histidine kinase TcrY;tcrY;ortholog	SENSOR PROTEIN QSEC (PTHR45436:SF5)									Mycobacterium tuberculosis	phosphorelay sensor kinase activity(GO:0000155);nucleotide binding(GO:0000166);magnesium ion binding(GO:0000287);protein histidine kinase activity(GO:0004673);calcium ion binding(GO:0005509);protein binding(GO:0005515);ATP binding(GO:0005524);kinase activity(GO:0016301);transferase activity(GO:0016740);transferase activity, transferring phosphorus-containing groups(GO:0016772);ATPase activity(GO:…	phosphorelay signal transduction system(GO:0000160);signal transduction(GO:0007165);phosphorylation(GO:0016310);peptidyl-histidine phosphorylation(GO:0018106);signal transduction by protein phosphorylation(GO:0023014);protein autophosphorylation(GO:0046777)	cytosol(GO:0005829);plasma membrane(GO:0005886);membrane(GO:0016020);integral component of membrane(GO:0016021)
MYCTU|EnsemblGenome=Rv2482c|UniProtKB=P9WI61	Rv2482c	Glycerol-3-phosphate acyltransferase;plsB;ortholog	GLYCEROL-3-PHOSPHATE ACYLTRANSFERASE (PTHR12563:SF14)	transferase activity, transferring acyl groups other than amino-acyl groups(GO:0016747)	carbohydrate derivative metabolic process(GO:1901135);fatty acid metabolic process(GO:0006631);glycerolipid biosynthetic process(GO:0045017);phospholipid biosynthetic process(GO:0008654);triglyceride metabolic process(GO:0006641)	plasma membrane(GO:0005886)						Mycobacterium tuberculosis	glycerol-3-phosphate O-acyltransferase activity(GO:0004366);O-acyltransferase activity(GO:0008374);transferase activity(GO:0016740);transferase activity, transferring acyl groups(GO:0016746);sn-1-glycerol-3-phosphate C16:0-DCA-CoA acyl transferase activity(GO:0102420)	lipid metabolic process(GO:0006629);phospholipid biosynthetic process(GO:0008654);CDP-diacylglycerol biosynthetic process(GO:0016024);cellular lipid metabolic process(GO:0044255)	plasma membrane(GO:0005886);membrane(GO:0016020)
MYCTU|EnsemblGenome=Rv0808|UniProtKB=P9WHQ7	Rv0808	Amidophosphoribosyltransferase;purF;ortholog	AMIDOPHOSPHORIBOSYLTRANSFERASE (PTHR11907:SF0)	transferase activity(GO:0016740)	monosaccharide metabolic process(GO:0005996)		cysteine protease(PC00081);transferase(PC00220)	De novo purine biosynthesis->Amidophosphoribosyl transferase;;				Mycobacterium tuberculosis	magnesium ion binding(GO:0000287);amidophosphoribosyltransferase activity(GO:0004044);transferase activity(GO:0016740);transferase activity, transferring glycosyl groups(GO:0016757);metal ion binding(GO:0046872);iron-sulfur cluster binding(GO:0051536);4 iron, 4 sulfur cluster binding(GO:0051539)	purine nucleotide biosynthetic process(GO:0006164);'de novo' IMP biosynthetic process(GO:0006189);glutamine metabolic process(GO:0006541);purine nucleobase biosynthetic process(GO:0009113);nucleoside metabolic process(GO:0009116)
MYCTU|EnsemblGenome=Rv0252|UniProtKB=O53674	Rv0252	Probable nitrite reductase [NAD(P)H] large subunit [FAD flavoprotein] NirB;nirB;ortholog	NITRITE REDUCTASE (NADH) LARGE SUBUNIT (PTHR43809:SF1)									Mycobacterium tuberculosis	nitrite reductase [NAD(P)H] activity(GO:0008942);oxidoreductase activity(GO:0016491);heme binding(GO:0020037);metal ion binding(GO:0046872);flavin adenine dinucleotide binding(GO:0050660);NADP binding(GO:0050661);iron-sulfur cluster binding(GO:0051536);4 iron, 4 sulfur cluster binding(GO:0051539)	nitrate assimilation(GO:0042128);oxidation-reduction process(GO:0055114)	cell wall(GO:0005618);cytosol(GO:0005829);plasma membrane(GO:0005886)
MYCTU|EnsemblGenome=Rv1662|UniProtKB=O65933	Rv1662	Probable polyketide synthase Pks8;pks8;ortholog	SUBFAMILY NOT NAMED (PTHR43775:SF17)	hydrolase activity, acting on ester bonds(GO:0016788);ligase activity(GO:0016874);methyltransferase activity(GO:0008168);oxidoreductase activity(GO:0016491);transferase activity, transferring acyl groups(GO:0016746)	cellular amino acid metabolic process(GO:0006520);fatty acid biosynthetic process(GO:0006633)		acyltransferase(PC00042);dehydrogenase(PC00092);esterase(PC00097);ligase(PC00142);methyltransferase(PC00155)					Mycobacterium tuberculosis	catalytic activity(GO:0003824);zinc ion binding(GO:0008270);oxidoreductase activity(GO:0016491);transferase activity(GO:0016740);cofactor binding(GO:0048037)	unsaturated fatty acid biosynthetic process(GO:0006636);oxidation-reduction process(GO:0055114)
MYCTU|EnsemblGenome=Rv1826|UniProtKB=P9WN55	Rv1826	Glycine cleavage system H protein;gcvH;ortholog	GLYCINE CLEAVAGE SYSTEM H PROTEIN (PTHR11715:SF24)									Mycobacterium tuberculosis		glycine decarboxylation via glycine cleavage system(GO:0019464)	glycine cleavage complex(GO:0005960)
MYCTU|EnsemblGenome=Rv2702|UniProtKB=P9WIN1	Rv2702	Polyphosphate glucokinase;ppgK;ortholog	SUBFAMILY NOT NAMED (PTHR18964:SF146)	DNA binding(GO:0003677);DNA-binding transcription factor activity(GO:0003700);carbohydrate kinase activity(GO:0019200)	monosaccharide metabolic process(GO:0005996);regulation of carbohydrate metabolic process(GO:0006109);regulation of transcription by RNA polymerase II(GO:0006357);transcription by RNA polymerase II(GO:0006366)		carbohydrate kinase(PC00065);epimerase/racemase(PC00096);transcription factor(PC00218)					Mycobacterium tuberculosis	nucleotide binding(GO:0000166);glucokinase activity(GO:0004340);ATP binding(GO:0005524);kinase activity(GO:0016301);transferase activity(GO:0016740);polyphosphate-glucose phosphotransferase activity(GO:0047330)	phosphorylation(GO:0016310);glucose 6-phosphate metabolic process(GO:0051156)
MYCTU|EnsemblGenome=LH57_05410|UniProtKB=O05576	Rv0993	UTP--glucose-1-phosphate uridylyltransferase GalU (UDP-glucose pyrophosphorylase) (UDPGP) (Alpha-D-glucosyl-1-phosphate uridylyltransferase) (Uridine diphosphoglucose pyrophosphorylase);galU;ortholog	UTP--GLUCOSE-1-PHOSPHATE URIDYLYLTRANSFERASE (PTHR43197:SF1)	enzyme regulator activity(GO:0030234);guanyl-nucleotide exchange factor activity(GO:0005085);nucleotidyltransferase activity(GO:0016779);translation initiation factor activity(GO:0003743);translation regulator activity(GO:0045182)	glycogen metabolic process(GO:0005977);monosaccharide metabolic process(GO:0005996);phospholipid metabolic process(GO:0006644)		guanyl-nucleotide exchange factor(PC00113);nucleotidyltransferase(PC00174);translation initiation factor(PC00224)					Mycobacterium tuberculosis	UTP:glucose-1-phosphate uridylyltransferase activity(GO:0003983);transferase activity(GO:0016740);nucleotidyltransferase activity(GO:0016779)	UDP-glucose metabolic process(GO:0006011);biosynthetic process(GO:0009058)	plasma membrane(GO:0005886)
MYCTU|EnsemblGenome=Rv3554|UniProtKB=P71846	Rv3554	Possible electron transfer protein FdxB;fdxB;ortholog	FERREDOXIN-3, CHLOROPLASTIC-RELATED (PTHR43112:SF3)				reductase(PC00198)					Mycobacterium tuberculosis	electron transfer activity(GO:0009055);oxidoreductase activity(GO:0016491);metal ion binding(GO:0046872);iron-sulfur cluster binding(GO:0051536);2 iron, 2 sulfur cluster binding(GO:0051537)	lipid metabolic process(GO:0006629);electron transport chain(GO:0022900);oxidation-reduction process(GO:0055114)	membrane(GO:0016020);integral component of membrane(GO:0016021)
MYCTU|EnsemblGenome=LH57_18455|UniProtKB=O50408	Rv3379c	Probable 1-deoxy-D-xylulose 5-phosphate synthase Dxs2 (1-deoxyxylulose-5-phosphate synthase) (DXP synthase) (DXPS);dxs2;ortholog	1-DEOXY-D-XYLULOSE-5-PHOSPHATE SYNTHASE, CHLOROPLASTIC (PTHR43322:SF5)				dehydrogenase(PC00092);lyase(PC00144);transketolase(PC00221)	Thiamin biosynthesis->1-Deoxyxylulose-5-phosphate synthase;;Vitamin B6 biosynthesis->1-Deoxyxylulose-5-phosphate synthase;;Pyridoxal-5-phosphate biosynthesis->1-Deoxyxylulose-5-phosphate synthase;;;;				Mycobacterium tuberculosis	catalytic activity(GO:0003824);1-deoxy-D-xylulose-5-phosphate synthase activity(GO:0008661);transferase activity(GO:0016740);metal ion binding(GO:0046872)	terpenoid biosynthetic process(GO:0016114)	cytosol(GO:0005829);plasma membrane(GO:0005886)
MYCTU|EnsemblGenome=Rv1908c|UniProtKB=P9WIE5	Rv1908c	Catalase-peroxidase;katG;ortholog	SUBFAMILY NOT NAMED (PTHR30555:SF0)	heme binding(GO:0020037);oxidoreductase activity(GO:0016491)	cellular catabolic process(GO:0044248);cellular response to antibiotic(GO:0071236);cellular response to drug(GO:0035690);cellular response to oxidative stress(GO:0034599);cellular response to oxygen-containing compound(GO:1901701);cofactor metabolic process(GO:0051186);drug metabolic process(GO:0017144);reactive oxygen species metabolic process(GO:0072593);response to inorganic substance(GO:00100…	cytosol(GO:0005829)	peroxidase(PC00180)					Mycobacterium tuberculosis	catalase activity(GO:0004096);peroxidase activity(GO:0004601);protein binding(GO:0005515);oxidoreductase activity(GO:0016491);oxidoreductase activity, acting on a heme group of donors, nitrogenous group as acceptor(GO:0016677);heme binding(GO:0020037);metal ion binding(GO:0046872);NADPH binding(GO:0070402);NADH binding(GO:0070404)	response to oxidative stress(GO:0006979);pathogenesis(GO:0009405);hydrogen peroxide catabolic process(GO:0042744);positive regulation of DNA repair(GO:0045739);response to antibiotic(GO:0046677);modulation by symbiont of defense-related host reactive oxygen species production(GO:0052059);modulation by symbiont of defense-related host reactive oxygen species production(GO:0052164);oxidation-reduct…	extracellular region(GO:0005576);cell wall(GO:0005618);cytosol(GO:0005829);plasma membrane(GO:0005886)
MYCTU|EnsemblGenome=LH57_15260|UniProtKB=O33336	Rv2794c	Phosphopantetheinyl transferase PptT (CoA:APO-[ACP]pantetheinephosphotransferase) (CoA:APO-[acyl-carrier protein]pantetheinephosphotransferase);pptT;ortholog	ENTEROBACTIN SYNTHASE COMPONENT D (PTHR38096:SF1)	transferase activity, transferring phosphorus-containing groups(GO:0016772)		intrinsic component of plasma membrane(GO:0031226)						Mycobacterium tuberculosis	magnesium ion binding(GO:0000287);protein binding(GO:0005515);holo-[acyl-carrier-protein] synthase activity(GO:0008897);transferase activity(GO:0016740);phosphotransferase activity, for other substituted phosphate groups(GO:0016780);metal ion binding(GO:0046872)	enterobactin biosynthetic process(GO:0009239);siderophore biosynthetic process(GO:0019290)	plasma membrane(GO:0005886);enterobactin synthetase complex(GO:0009366)

## Sheet: Unclassified
Column1	Column2	Column3	Column4	Column5	Column6	Column7	Column8	Column9	Column10	Column11	Column12	Column13	Column14	Column15	Column16	Column17
MYCTU|EnsemblGenome=LH57_17245|UniProtKB=Q6MX04	Rv3159c	PPE family protein PPE53;PPE53;ortholog	GLUTAMINE-RICH PROTEIN 2 (PTHR46766:SF1)									Mycobacterium tuberculosis
MYCTU|EnsemblGenome=Rv1554|UniProtKB=P9WNB7	Rv1554	Fumarate reductase subunit C;frdC;ortholog										Mycobacterium tuberculosis			plasma membrane(GO:0005886);membrane(GO:0016020);integral component of membrane(GO:0016021)
MYCTU|EnsemblGenome=Rv3879c|UniProtKB=P9WJC1	Rv3879c	ESX-1 secretion-associated protein EspK;espK;ortholog										Mycobacterium tuberculosis	protein binding(GO:0005515)		cytoplasm(GO:0005737);cytosol(GO:0005829);plasma membrane(GO:0005886)
MYCTU|EnsemblGenome=Rv0532|UniProtKB=L0T3X8	Rv0532	PE-PGRS family protein PE_PGRS6;PE_PGRS6;ortholog										Mycobacterium tuberculosis
MYCTU|EnsemblGenome=Rv1809|UniProtKB=P9WI03	Rv1809	Uncharacterized PPE family protein PPE33;PPE33;ortholog										Mycobacterium tuberculosis
MYCTU|EnsemblGenome=Rv0872c|UniProtKB=Q79FV3	Rv0872c	PE-PGRS family protein PE_PGRS15;PE_PGRS15;ortholog										Mycobacterium tuberculosis
MYCTU|EnsemblGenome=Rv0746|UniProtKB=Q79FW8	Rv0746	PE-PGRS family protein PE_PGRS9;PE_PGRS9;ortholog										Mycobacterium tuberculosis
MYCTU|EnsemblGenome=LH57_18510|UniProtKB=I6YBZ8	Rv3389c	Probable 3-hydroxyacyl-thioester dehydratase HtdY;htdY;ortholog	SUBFAMILY NOT NAMED (PTHR13078:SF61)									Mycobacterium tuberculosis
MYCTU|EnsemblGenome=Rv0676c|UniProtKB=P9WJV1	Rv0676c	Siderophore exporter MmpL5;mmpL5;ortholog	SUBFAMILY NOT NAMED (PTHR33406:SF6)									Mycobacterium tuberculosis			extracellular region(GO:0005576);cytosol(GO:0005829);plasma membrane(GO:0005886);integral component of plasma membrane(GO:0005887);membrane(GO:0016020);integral component of membrane(GO:0016021)
MYCTU|EnsemblGenome=Rv0292|UniProtKB=P9WJE5	Rv0292	ESX-3 secretion system protein EccE3;eccE3;ortholog										Mycobacterium tuberculosis			cell wall(GO:0005618);plasma membrane(GO:0005886);integral component of plasma membrane(GO:0005887);membrane(GO:0016020);integral component of membrane(GO:0016021)
MYCTU|EnsemblGenome=LH57_20065|UniProtKB=I6YGX2	Rv3682	Uncharacterized protein;ponA2;ortholog	PENICILLIN-BINDING PROTEIN 1A (PTHR32282:SF22)	transferase activity, transferring hexosyl groups(GO:0016758)	peptidoglycan biosynthetic process(GO:0009252)							Mycobacterium tuberculosis	penicillin binding(GO:0008658);transferase activity(GO:0016740)
MYCTU|EnsemblGenome=Rv3892c|UniProtKB=P9WHW7	Rv3892c	Uncharacterized PPE family protein PPE69;PPE69;ortholog										Mycobacterium tuberculosis
MYCTU|EnsemblGenome=Rv0304c|UniProtKB=Q6MX49	Rv0304c	PPE family protein PPE5;PPE5;ortholog	GLUTAMINE-RICH PROTEIN 2 (PTHR46766:SF1)									Mycobacterium tuberculosis
MYCTU|EnsemblGenome=LH57_13700|UniProtKB=I6YDK7	Rv2502c	Probable acetyl-/propionyl-CoA carboxylase (Beta subunit) AccD1;accD1;ortholog	METHYLCROTONOYL-COA CARBOXYLASE BETA CHAIN, MITOCHONDRIAL (PTHR22855:SF13)	ligase activity(GO:0016874)	cellular amino acid catabolic process(GO:0009063)	catalytic complex(GO:1902494)	ligase(PC00142)	Methylmalonyl pathway->Propionyl-CoA carboxylase;;Succinate to proprionate conversion->Methylmalonyl-CoA decarboxylase;;;				Mycobacterium tuberculosis	ligase activity(GO:0016874)
MYCTU|EnsemblGenome=LH57_07670|UniProtKB=P71668	Rv1400c	Probable lipase LipH;lipI;ortholog	CARBOXYLESTERASE 17-RELATED (PTHR23024:SF24)				lipase(PC00143);serine protease(PC00203)					Mycobacterium tuberculosis	hydrolase activity(GO:0016787)
MYCTU|EnsemblGenome=Rv1168c|UniProtKB=P9WI27	Rv1168c	Uncharacterized PPE family protein PPE17;PPE17;ortholog										Mycobacterium tuberculosis
MYCTU|EnsemblGenome=Rv0279c|UniProtKB=L0T4W6	Rv0279c	PE-PGRS family protein PE_PGRS4;PE_PGRS4;ortholog										Mycobacterium tuberculosis
MYCTU|EnsemblGenome=Rv2770c|UniProtKB=P9WHZ3	Rv2770c	Uncharacterized PPE family protein PPE44;PPE44;ortholog										Mycobacterium tuberculosis
MYCTU|EnsemblGenome=LH57_02875|UniProtKB=L7N670	Rv0536	Probable UDP-glucose 4-epimerase GalE3 (Galactowaldenase) (UDP-galactose 4-epimerase) (Uridine diphosphate galactose 4-epimerase) (Uridine diphospho-galactose 4-epimerase);galE3;ortholog	SUBFAMILY NOT NAMED (PTHR43349:SF60)	hydro-lyase activity(GO:0016836);oxidoreductase activity(GO:0016491)	cholesterol metabolic process(GO:0008203);glycogen metabolic process(GO:0005977)		dehydratase(PC00091);epimerase/racemase(PC00096);oxidoreductase(PC00176)					Mycobacterium tuberculosis	catalytic activity(GO:0003824);coenzyme binding(GO:0050662)
MYCTU|EnsemblGenome=LH57_03640|UniProtKB=I6Y8F2	Rv0673	Possible enoyl-CoA hydratase EchA4 (Enoyl hydrase) (Unsaturated acyl-CoA hydratase) (Crotonase);echA4;ortholog	ENOYL-COA HYDRATASE, MITOCHONDRIAL (PTHR11941:SF54)	hydro-lyase activity(GO:0016836);ligase activity, forming carbon-sulfur bonds(GO:0016877)	fatty acid catabolic process(GO:0009062);oxidation-reduction process(GO:0055114)	mitochondrion(GO:0005739)	acetyltransferase(PC00038);acyltransferase(PC00042);dehydrogenase(PC00092);epimerase/racemase(PC00096);hydratase(PC00120);ligase(PC00142)					Mycobacterium tuberculosis	catalytic activity(GO:0003824)
MYCTU|EnsemblGenome=Rv2905|UniProtKB=P9WK67	Rv2905	Putative lipoprotein LppW;lppW;ortholog										Mycobacterium tuberculosis			extracellular region(GO:0005576);plasma membrane(GO:0005886);membrane(GO:0016020)
MYCTU|EnsemblGenome=Rv0388c|UniProtKB=L0T6B3	Rv0388c	PPE family protein PPE9;PPE9;ortholog										Mycobacterium tuberculosis
MYCTU|EnsemblGenome=Rv3447c|UniProtKB=P9WNA7	Rv3447c	ESX-4 secretion system protein EccC4;eccC4;ortholog	SUBFAMILY NOT NAMED (PTHR22683:SF1)	nucleic acid binding(GO:0003676)	cell cycle(GO:0007049)		nucleic acid binding(PC00171)					Mycobacterium tuberculosis	nucleotide binding(GO:0000166);DNA binding(GO:0003677);ATP binding(GO:0005524)		plasma membrane(GO:0005886);membrane(GO:0016020);integral component of membrane(GO:0016021)
MYCTU|EnsemblGenome=LH57_13590|UniProtKB=I6Y9F7	Rv2485c	Probable carboxylesterase LipQ;lipQ;ortholog	SUBFAMILY NOT NAMED (PTHR42843:SF2)	lipase activity(GO:0016298)			lipase(PC00143)					Mycobacterium tuberculosis	hydrolase activity(GO:0016787)
MYCTU|EnsemblGenome=LH57_10735|UniProtKB=O53972	Rv1971	Mce-family protein Mce3F;mce3F;ortholog	SUBFAMILY NOT NAMED (PTHR33371:SF16)		growth(GO:0040007);multi-organism process(GO:0051704)	cell wall(GO:0005618)						Mycobacterium tuberculosis			membrane(GO:0016020);integral component of membrane(GO:0016021)
MYCTU|EnsemblGenome=LH57_00750|UniProtKB=P96811	Rv0134	Possible epoxide hydrolase EphF (Epoxide hydratase) (Arene-oxide hydratase);ephF;ortholog	SUBFAMILY NOT NAMED (PTHR43248:SF3)	hydrolase activity(GO:0016787)	metabolic process(GO:0008152)		serine protease(PC00203)					Mycobacterium tuberculosis	catalytic activity(GO:0003824);hydrolase activity(GO:0016787)		plasma membrane(GO:0005886)
MYCTU|EnsemblGenome=Rv2526|UniProtKB=P9WJ49	Rv2526	Putative antitoxin VapB17;vapB17;ortholog										Mycobacterium tuberculosis
MYCTU|EnsemblGenome=Rv0962c|UniProtKB=P9WK39	Rv0962c	Uncharacterized lipoprotein LprP;lprP;ortholog										Mycobacterium tuberculosis			plasma membrane(GO:0005886);membrane(GO:0016020)
MYCTU|EnsemblGenome=Rv0355c|UniProtKB=I6Y7L4	Rv0355c	PPE family protein PPE8;PPE8;ortholog	GLUTAMINE-RICH PROTEIN 2 (PTHR46766:SF1)									Mycobacterium tuberculosis
MYCTU|EnsemblGenome=Rv1145|UniProtKB=O06545	Rv1145	Probable conserved transmembrane transport protein MmpL13a;mmpL13a;ortholog										Mycobacterium tuberculosis			plasma membrane(GO:0005886);membrane(GO:0016020);integral component of membrane(GO:0016021)
MYCTU|EnsemblGenome=LH57_10710|UniProtKB=L7N698	Rv1966	Mce-family protein Mce3A;mce3A;ortholog	SUBFAMILY NOT NAMED (PTHR33371:SF19)		growth(GO:0040007);multi-organism process(GO:0051704)	cell wall(GO:0005618)						Mycobacterium tuberculosis			membrane(GO:0016020);integral component of membrane(GO:0016021)
MYCTU|EnsemblGenome=Rv2347c|UniProtKB=P9WNI5	Rv2347c	ESAT-6-like protein EsxP;esxP;ortholog										Mycobacterium tuberculosis			extracellular region(GO:0005576)
MYCTU|EnsemblGenome=Rv1091|UniProtKB=Q79FS5	Rv1091	PE-PGRS family protein PE_PGRS22;PE_PGRS22;ortholog										Mycobacterium tuberculosis
MYCTU|EnsemblGenome=Rv1076|UniProtKB=O53424	Rv1076	Possible lipase LipU;lipU;ortholog	SUBFAMILY NOT NAMED (PTHR43494:SF9)				lipase(PC00143)					Mycobacterium tuberculosis	hydrolase activity(GO:0016787)
MYCTU|EnsemblGenome=Rv1705c|UniProtKB=P9WI19	Rv1705c	Uncharacterized PPE family protein PPE22;PPE22;ortholog										Mycobacterium tuberculosis
MYCTU|EnsemblGenome=LH57_19220|UniProtKB=I6YGD8	Rv3523	Probable lipid carrier protein or keto acyl-CoA thiolase Ltp3;ltp3;ortholog	SUBFAMILY NOT NAMED (PTHR42870:SF1)	acetyltransferase activity(GO:0016407)	protein acetylation(GO:0006473)		acetyltransferase(PC00038)					Mycobacterium tuberculosis	catalytic activity(GO:0003824);transferase activity, transferring acyl groups other than amino-acyl groups(GO:0016747)
MYCTU|EnsemblGenome=Rv1807|UniProtKB=L0T7Y7	Rv1807	PPE family protein PPE31 (Fragment);PPE31;ortholog										Mycobacterium tuberculosis
MYCTU|EnsemblGenome=LH57_10445|UniProtKB=Q79FI8	Rv1918c	PPE family protein PPE35;PPE35;ortholog	GLUTAMINE-RICH PROTEIN 2 (PTHR46766:SF1)									Mycobacterium tuberculosis
MYCTU|EnsemblGenome=Rv0290|UniProtKB=P9WNQ3	Rv0290	ESX-3 secretion system protein EccD3;eccD3;ortholog										Mycobacterium tuberculosis			cell wall(GO:0005618);plasma membrane(GO:0005886);integral component of plasma membrane(GO:0005887);membrane(GO:0016020);integral component of membrane(GO:0016021)
MYCTU|Gene=Rv1037c|UniProtKB=P0DOA6	Rv1037c	ESAT-6-like protein EsxI;esxI;ortholog										Mycobacterium tuberculosis			extracellular region(GO:0005576);cell wall(GO:0005618)
MYCTU|EnsemblGenome=LH57_11450|UniProtKB=I6YCF3	Rv2101	Probable helicase HelZ;helZ;ortholog	SWI/SNF-RELATED MATRIX-ASSOCIATED ACTIN-DEPENDENT REGULATOR OF CHROMATIN SUBFAMILY A CONTAINING DEAD/H BOX 1 (PTHR10799:SF964)				DNA helicase(PC00011)	Wnt signaling pathway->Switched/Sucrose Non Fermentation;;				Mycobacterium tuberculosis	helicase activity(GO:0004386);ATP binding(GO:0005524)
MYCTU|EnsemblGenome=Rv3426|UniProtKB=Q50702	Rv3426	Uncharacterized PPE family protein PPE58;PPE58;ortholog										Mycobacterium tuberculosis			plasma membrane(GO:0005886)
MYCTU|EnsemblGenome=Rv0284|UniProtKB=P9WNA9	Rv0284	ESX-3 secretion system protein EccC3;eccC3;ortholog	SUBFAMILY NOT NAMED (PTHR22683:SF1)	nucleic acid binding(GO:0003676)	cell cycle(GO:0007049)		nucleic acid binding(PC00171)					Mycobacterium tuberculosis	nucleotide binding(GO:0000166);DNA binding(GO:0003677);ATP binding(GO:0005524)		cell wall(GO:0005618);plasma membrane(GO:0005886);integral component of plasma membrane(GO:0005887);membrane(GO:0016020);integral component of membrane(GO:0016021)
MYCTU|EnsemblGenome=Rv2377c|UniProtKB=P9WIP5	Rv2377c	Protein MbtH;mbtH;ortholog	ENTEROBACTIN BIOSYNTHESIS PROTEIN YBDZ (PTHR38444:SF1)			cytosol(GO:0005829)						Mycobacterium tuberculosis
MYCTU|EnsemblGenome=Rv0419|UniProtKB=P96265	Rv0419	Possible lipoprotein peptidase LpqM;lpqM;ortholog										Mycobacterium tuberculosis			membrane(GO:0016020);integral component of membrane(GO:0016021)
MYCTU|EnsemblGenome=Rv0109|UniProtKB=L0T2H7	Rv0109	PE-PGRS family protein PE_PGRS1;PE_PGRS1;ortholog										Mycobacterium tuberculosis
MYCTU|EnsemblGenome=Rv0589|UniProtKB=Q79FY7	Rv0589	Mce-family protein Mce2A;mce2A;ortholog	SUBFAMILY NOT NAMED (PTHR33371:SF19)		growth(GO:0040007);multi-organism process(GO:0051704)	cell wall(GO:0005618)						Mycobacterium tuberculosis			membrane(GO:0016020);integral component of membrane(GO:0016021)
MYCTU|EnsemblGenome=Rv1449c|UniProtKB=P9WG25	Rv1449c	Transketolase;tkt;ortholog	TRANSKETOLASE 1-RELATED (PTHR43522:SF2)	carboxylic ester hydrolase activity(GO:0052689);oxidoreductase activity, acting on the CH-OH group of donors, NAD or NADP as acceptor(GO:0016616);transferase activity(GO:0016740)	coenzyme metabolic process(GO:0006732);nucleotide metabolic process(GO:0009117);organonitrogen compound metabolic process(GO:1901564);ribose phosphate metabolic process(GO:0019693)	cytosol(GO:0005829)	dehydrogenase(PC00092);lyase(PC00144);transketolase(PC00221)	Pentose phosphate pathway->Transketolase;;				Mycobacterium tuberculosis	catalytic activity(GO:0003824);transketolase activity(GO:0004802);transferase activity(GO:0016740);metal ion binding(GO:0046872)		extracellular region(GO:0005576);cell wall(GO:0005618);cytosol(GO:0005829);plasma membrane(GO:0005886)
MYCTU|EnsemblGenome=Rv3199c|UniProtKB=P9WIX5	Rv3199c	NADH pyrophosphatase;nudC;ortholog	NADH PYROPHOSPHATASE (PTHR42904:SF6)	nucleotide diphosphatase activity(GO:0004551)	coenzyme metabolic process(GO:0006732);nucleotide catabolic process(GO:0009166);organonitrogen compound catabolic process(GO:1901565)	cytosol(GO:0005829)	hydrolase(PC00121);phosphorylase(PC00187)					Mycobacterium tuberculosis	NAD+ diphosphatase activity(GO:0000210);magnesium ion binding(GO:0000287);hydrolase activity(GO:0016787);manganese ion binding(GO:0030145);metal ion binding(GO:0046872)		plasma membrane(GO:0005886)
MYCTU|EnsemblGenome=Rv3350c|UniProtKB=Q6MWX8	Rv3350c	PPE family protein PPE56;PPE56;ortholog	GLUTAMINE-RICH PROTEIN 2 (PTHR46766:SF1)									Mycobacterium tuberculosis
MYCTU|EnsemblGenome=Rv0859|UniProtKB=O53871	Rv0859	Putative acyltransferase Rv0859;fadA;ortholog	SUBFAMILY NOT NAMED (PTHR18919:SF12)	acetyltransferase activity(GO:0016407);ligase activity, forming carbon-sulfur bonds(GO:0016877)	fatty acid catabolic process(GO:0009062);oxidation-reduction process(GO:0055114)		acetyltransferase(PC00038)					Mycobacterium tuberculosis	catalytic activity(GO:0003824);transferase activity(GO:0016740);transferase activity, transferring acyl groups(GO:0016746);transferase activity, transferring acyl groups other than amino-acyl groups(GO:0016747)		cell wall(GO:0005618);plasma membrane(GO:0005886)
MYCTU|EnsemblGenome=LH57_05420|UniProtKB=O05578	Rv0995	Ribosomal-protein-alanine acetyltransferase RimJ (Acetylating enzyme for N-terminal of ribosomal protein S5);rimJ;ortholog	RIBOSOMAL-PROTEIN-ALANINE ACETYLTRANSFERASE (PTHR43792:SF8)	peptide alpha-N-acetyltransferase activity(GO:0004596)		cytoplasm(GO:0005737)						Mycobacterium tuberculosis	N-acetyltransferase activity(GO:0008080);transferase activity(GO:0016740)
MYCTU|EnsemblGenome=LH57_01665|UniProtKB=Q6MX48	Rv0305c	PPE family protein PPE6;PPE6;ortholog	GLUTAMINE-RICH PROTEIN 2 (PTHR46766:SF1)									Mycobacterium tuberculosis			cell wall(GO:0005618);cytosol(GO:0005829);plasma membrane(GO:0005886)
MYCTU|EnsemblGenome=Rv2408|UniProtKB=Q79FE3	Rv2408	Possible PE family-related protein PE24;PE24;ortholog										Mycobacterium tuberculosis
MYCTU|EnsemblGenome=Rv2615c|UniProtKB=Q79FC3	Rv2615c	PE-PGRS family protein PE_PGRS45;PE_PGRS45;ortholog										Mycobacterium tuberculosis
MYCTU|EnsemblGenome=Rv2490c|UniProtKB=Q79FD4	Rv2490c	PE-PGRS family protein PE_PGRS43;PE_PGRS43;ortholog										Mycobacterium tuberculosis
MYCTU|EnsemblGenome=LH57_03585|UniProtKB=I6XVW9	Rv0663	Possible arylsulfatase AtsD (Aryl-sulfate sulphohydrolase) (Arylsulphatase);atsD;ortholog	SUBFAMILY NOT NAMED (PTHR43186:SF2)	hydrolase activity(GO:0016787)	phospholipid metabolic process(GO:0006644);polysaccharide metabolic process(GO:0005976);sulfur compound metabolic process(GO:0006790)		hydrolase(PC00121)					Mycobacterium tuberculosis	catalytic activity(GO:0003824);sulfuric ester hydrolase activity(GO:0008484);hydrolase activity(GO:0016787)
MYCTU|EnsemblGenome=Rv1548c|UniProtKB=P9WI21	Rv1548c	Uncharacterized PPE family protein PPE21;PPE21;ortholog	GLUTAMINE-RICH PROTEIN 2 (PTHR46766:SF1)									Mycobacterium tuberculosis			plasma membrane(GO:0005886);membrane(GO:0016020);integral component of membrane(GO:0016021)
MYCTU|EnsemblGenome=Rv1549|UniProtKB=P9WLU5	Rv1549	Uncharacterized protein Rv1549;Rv1549;ortholog	SUBFAMILY NOT NAMED (PTHR43767:SF4)	ligase activity(GO:0016874);transporter activity(GO:0005215)	fatty acid metabolic process(GO:0006631);lipid transport(GO:0006869)		ligase(PC00142)					Mycobacterium tuberculosis	catalytic activity(GO:0003824)
MYCTU|EnsemblGenome=Rv2328|UniProtKB=P9WIG9	Rv2328	Uncharacterized PE family protein PE23;PE23;ortholog										Mycobacterium tuberculosis			plasma membrane(GO:0005886);membrane(GO:0016020);integral component of membrane(GO:0016021)
MYCTU|EnsemblGenome=Rv2545|UniProtKB=P9WJ47	Rv2545	Putative antitoxin VapB18;vapB18;ortholog										Mycobacterium tuberculosis
MYCTU|EnsemblGenome=Rv2290|UniProtKB=P9WK71	Rv2290	Putative lipoprotein LppO;lppO;ortholog										Mycobacterium tuberculosis			extracellular region(GO:0005576);plasma membrane(GO:0005886);membrane(GO:0016020)
MYCTU|EnsemblGenome=Rv3724B|UniProtKB=Q79FA4	Rv3724B	Probable cutinase [second part] Cut5b;cut5b;ortholog	SUBFAMILY NOT NAMED (PTHR33630:SF9)									Mycobacterium tuberculosis	hydrolase activity(GO:0016787)
MYCTU|EnsemblGenome=LH57_21205|UniProtKB=O05450	Rv3894c	ESX conserved component EccC2. ESX-2 type VII secretion system protein. Possible membrane protein;eccC2;ortholog	SUBFAMILY NOT NAMED (PTHR22683:SF1)	nucleic acid binding(GO:0003676)	cell cycle(GO:0007049)		nucleic acid binding(PC00171)					Mycobacterium tuberculosis	nucleotide binding(GO:0000166);DNA binding(GO:0003677);ATP binding(GO:0005524)		cell wall(GO:0005618);plasma membrane(GO:0005886);membrane(GO:0016020);integral component of membrane(GO:0016021)
MYCTU|EnsemblGenome=LH57_19315|UniProtKB=I6Y3T7	Rv3540c	Probable lipid transfer protein or keto acyl-CoA thiolase Ltp2;ltp2;ortholog	SUBFAMILY NOT NAMED (PTHR42870:SF1)	acetyltransferase activity(GO:0016407)	protein acetylation(GO:0006473)		acetyltransferase(PC00038)					Mycobacterium tuberculosis	catalytic activity(GO:0003824);transferase activity, transferring acyl groups other than amino-acyl groups(GO:0016747)
MYCTU|EnsemblGenome=Rv1396c|UniProtKB=P71664	Rv1396c	PE-PGRS family protein PE_PGRS25;PE_PGRS25;ortholog										Mycobacterium tuberculosis
MYCTU|EnsemblGenome=Rv3908|UniProtKB=P9WIX7	Rv3908	Putative mutator protein MutT4;mutT4;ortholog	DIHYDRONEOPTERIN TRIPHOSPHATE DIPHOSPHATASE (PTHR43736:SF3)									Mycobacterium tuberculosis	hydrolase activity(GO:0016787);metal ion binding(GO:0046872)
MYCTU|EnsemblGenome=LH57_19590|UniProtKB=O06155	Rv3593	Probable conserved lipoprotein LpqF;lpqF;ortholog	SUBFAMILY NOT NAMED (PTHR35333:SF7)									Mycobacterium tuberculosis
MYCTU|EnsemblGenome=Rv2379c|UniProtKB=O05819	Rv2379c	Peptide synthetase MbtF (Peptide synthase);mbtF;ortholog	NONRIBOSOMAL PEPTIDE SYNTHETASE (PTHR45527:SF1)	amide binding(GO:0033218);anion binding(GO:0043168);cofactor binding(GO:0048037);small molecule binding(GO:0036094)	cellular amino acid metabolic process(GO:0006520);peptide biosynthetic process(GO:0043043);secondary metabolite biosynthetic process(GO:0044550)	cytoplasm(GO:0005737)						Mycobacterium tuberculosis	catalytic activity(GO:0003824);phosphopantetheine binding(GO:0031177)		cell wall(GO:0005618);cytosol(GO:0005829);plasma membrane(GO:0005886)
MYCTU|EnsemblGenome=LH57_03930|UniProtKB=P95075	Rv0727c	Possible L-fuculose phosphate aldolase FucA (L-fuculose-1-phosphate aldolase);fucA;ortholog	L-FUCULOSE PHOSPHATE ALDOLASE (PTHR22789:SF0)	lyase activity(GO:0016829)	monosaccharide metabolic process(GO:0005996);organic substance catabolic process(GO:1901575);small molecule catabolic process(GO:0044282)	cytosol(GO:0005829)	epimerase/racemase(PC00096)					Mycobacterium tuberculosis
MYCTU|EnsemblGenome=LH57_19070|UniProtKB=I6YGB1	Rv3497c	Mce-family protein Mce4C;mce4C;ortholog	SUBFAMILY NOT NAMED (PTHR33371:SF18)		growth(GO:0040007);multi-organism process(GO:0051704)	cell wall(GO:0005618)						Mycobacterium tuberculosis
MYCTU|EnsemblGenome=Rv3884c|UniProtKB=P9WPH7	Rv3884c	ESX-2 secretion system protein EccA2;eccA2;ortholog	AAA-TYPE ATPASE FAMILY PROTEIN / ANKYRIN REPEAT FAMILY PROTEIN (PTHR43392:SF2)	ATPase activity(GO:0016887)			DNA helicase(PC00011)					Mycobacterium tuberculosis	nucleotide binding(GO:0000166);ATP binding(GO:0005524)		cytoplasm(GO:0005737)
MYCTU|EnsemblGenome=Rv3429|UniProtKB=P9WHY1	Rv3429	Uncharacterized PPE family protein PPE59;PPE59;ortholog										Mycobacterium tuberculosis
MYCTU|EnsemblGenome=Rv1681|UniProtKB=O33183	Rv1681	Possible molybdopterin biosynthesis protein MoeX;moeX;ortholog	SUBFAMILY NOT NAMED (PTHR11228:SF22)									Mycobacterium tuberculosis	catalytic activity(GO:0003824);iron-sulfur cluster binding(GO:0051536)
MYCTU|EnsemblGenome=Rv0354c|UniProtKB=L0T545	Rv0354c	PPE family protein PPE7;PPE7;ortholog										Mycobacterium tuberculosis
MYCTU|EnsemblGenome=LH57_07920|UniProtKB=O06813	Rv1446c	Putative OXPP cycle protein OpcA;opcA;ortholog	SUBFAMILY NOT NAMED (PTHR38658:SF1)									Mycobacterium tuberculosis			plasma membrane(GO:0005886)
MYCTU|EnsemblGenome=Rv1067c|UniProtKB=Q79FT3	Rv1067c	PE-PGRS family protein PE_PGRS19;PE_PGRS19;ortholog										Mycobacterium tuberculosis
MYCTU|EnsemblGenome=LH57_05345|UniProtKB=Q79FU0	Rv0980c	PE-PGRS family protein PE_PGRS18;PE_PGRS18;ortholog	SUBFAMILY NOT NAMED (PTHR47197:SF3)									Mycobacterium tuberculosis
MYCTU|EnsemblGenome=Rv3620c|UniProtKB=P9WNI3	Rv3620c	ESAT-6-like protein EsxW;esxW;ortholog										Mycobacterium tuberculosis			extracellular region(GO:0005576)
MYCTU|EnsemblGenome=LH57_19215|UniProtKB=O53567	Rv3522	Possible lipid transfer protein or keto acyl-CoA thiolase Ltp4;ltp4;ortholog	3-KETOACYL-COA THIOLASE, PEROXISOMAL (PTHR43853:SF8)	ligase activity, forming carbon-sulfur bonds(GO:0016877);transferase activity, transferring acyl groups other than amino-acyl groups(GO:0016747)	aromatic compound catabolic process(GO:0019439);cellular response to chemical stimulus(GO:0070887);fatty acid catabolic process(GO:0009062);hormone metabolic process(GO:0042445);organic cyclic compound catabolic process(GO:1901361);oxidation-reduction process(GO:0055114);response to toxic substance(GO:0009636);response to xenobiotic stimulus(GO:0009410);secondary metabolic process(GO:0019748)		acetyltransferase(PC00038)					Mycobacterium tuberculosis	catalytic activity(GO:0003824)
MYCTU|EnsemblGenome=Rv0096|UniProtKB=P9WI49	Rv0096	Uncharacterized PPE family protein PPE1;PPE1;ortholog										Mycobacterium tuberculosis			plasma membrane(GO:0005886);membrane(GO:0016020);integral component of membrane(GO:0016021)
MYCTU|EnsemblGenome=Rv0814c|UniProtKB=P0CG95	Rv0814c	Uncharacterized protein Rv0814c;sseC2;ortholog										Mycobacterium tuberculosis			cell wall(GO:0005618);plasma membrane(GO:0005886)
MYCTU|EnsemblGenome=Rv2543|UniProtKB=P9WK81	Rv2543	Putative lipoprotein LppA;lppA;ortholog										Mycobacterium tuberculosis			plasma membrane(GO:0005886);membrane(GO:0016020)
MYCTU|EnsemblGenome=LH57_06545|UniProtKB=O05295	Rv1193	Probable fatty-acid-CoA ligase FadD36 (Fatty-acid-CoA synthetase) (Fatty-acid-CoA synthase);fadD36;ortholog	SUBFAMILY NOT NAMED (PTHR43767:SF4)	ligase activity(GO:0016874);transporter activity(GO:0005215)	fatty acid metabolic process(GO:0006631);lipid transport(GO:0006869)		ligase(PC00142)					Mycobacterium tuberculosis	catalytic activity(GO:0003824);ligase activity(GO:0016874)
MYCTU|EnsemblGenome=Rv0280|UniProtKB=P9WI45	Rv0280	Uncharacterized PPE family protein PPE3;PPE3;ortholog										Mycobacterium tuberculosis
MYCTU|EnsemblGenome=LH57_18010|UniProtKB=P96901	Rv3296	Probable ATP-dependent helicase Lhr (Large helicase-related protein);lhr;ortholog	ATP-DEPENDENT HELICASE LHR-RELATED (PTHR24031:SF575)									Mycobacterium tuberculosis	nucleic acid binding(GO:0003676);helicase activity(GO:0004386);ATP binding(GO:0005524);hydrolase activity, acting on acid anhydrides, in phosphorus-containing anhydrides(GO:0016818)		cell wall(GO:0005618)
MYCTU|EnsemblGenome=Rv1441c|UniProtKB=Q79FP3	Rv1441c	PE-PGRS family protein PE_PGRS26;PE_PGRS26;ortholog										Mycobacterium tuberculosis			cell surface(GO:0009986)

## Sheet: ligase activity
Column1	Column2	Column3	Column4	Column5	Column6	Column7	Column8	Column9	Column10	Column11	Column12	Column13	Column14	Column15	Column16	Column17
MYCTU|EnsemblGenome=Rv2941|UniProtKB=P9WQ59	Rv2941	Long-chain-fatty-acid--AMP ligase FadD28;fadD28;ortholog	DISCO-INTERACTING PROTEIN 2 (PTHR22754:SF32)									Mycobacterium tuberculosis	nucleotide binding(GO:0000166);catalytic activity(GO:0003824);fatty-acyl-CoA synthase activity(GO:0004321);ATP binding(GO:0005524);ligase activity(GO:0016874);adenylyltransferase activity(GO:0070566)	lipid metabolic process(GO:0006629);fatty acid metabolic process(GO:0006631);fatty acid biosynthetic process(GO:0006633);lipid biosynthetic process(GO:0008610);growth of symbiont in host cell(GO:0044119);suppression by symbiont of host innate immune response(GO:0052170);response to host immune response(GO:0052572);DIM/DIP cell wall layer assembly(GO:0071770)	cytosol(GO:0005829);plasma membrane(GO:0005886)
MYCTU|EnsemblGenome=LH57_13700|UniProtKB=I6YDK7	Rv2502c	Probable acetyl-/propionyl-CoA carboxylase (Beta subunit) AccD1;accD1;ortholog	METHYLCROTONOYL-COA CARBOXYLASE BETA CHAIN, MITOCHONDRIAL (PTHR22855:SF13)	ligase activity(GO:0016874)	cellular amino acid catabolic process(GO:0009063)	catalytic complex(GO:1902494)	ligase(PC00142)	Methylmalonyl pathway->Propionyl-CoA carboxylase;;Succinate to proprionate conversion->Methylmalonyl-CoA decarboxylase;;;				Mycobacterium tuberculosis	ligase activity(GO:0016874)
MYCTU|EnsemblGenome=Rv2383c|UniProtKB=P9WQ63	Rv2383c	Phenyloxazoline synthase MbtB;mbtB;ortholog	EBONY (PTHR43171:SF1)	amide binding(GO:0033218);anion binding(GO:0043168);cofactor binding(GO:0048037);small molecule binding(GO:0036094)	fatty acid biosynthetic process(GO:0006633)	cytoplasm(GO:0005737)	ligase(PC00142)					Mycobacterium tuberculosis	acyl carrier activity(GO:0000036);catalytic activity(GO:0003824);protein binding(GO:0005515);hydrolase activity, acting on ester bonds(GO:0016788);ligase activity(GO:0016874);phosphopantetheine binding(GO:0031177)	fatty acid biosynthetic process(GO:0006633);metabolic process(GO:0008152);biosynthetic process(GO:0009058);pathogenesis(GO:0009405);cellular response to iron ion starvation(GO:0010106);siderophore biosynthetic process from catechol(GO:0019540);response to host immune response(GO:0052572)	cell wall(GO:0005618);plasma membrane(GO:0005886)
MYCTU|EnsemblGenome=Rv2187|UniProtKB=O53521	Rv2187	Long-chain-fatty-acid--CoA ligase FadD15;fadD15;ortholog	SUBFAMILY NOT NAMED (PTHR24096:SF258)	ligase activity(GO:0016874);transporter activity(GO:0005215)	fatty acid metabolic process(GO:0006631);lipid transport(GO:0006869)		ligase(PC00142)					Mycobacterium tuberculosis	nucleotide binding(GO:0000166);catalytic activity(GO:0003824);acyl-CoA ligase activity(GO:0003996);long-chain fatty acid-CoA ligase activity(GO:0004467);ATP binding(GO:0005524);ligase activity(GO:0016874);decanoate-CoA ligase activity(GO:0102391)	long-chain fatty acid metabolic process(GO:0001676);lipid metabolic process(GO:0006629);fatty acid metabolic process(GO:0006631);fatty acid biosynthetic process(GO:0006633);lipid biosynthetic process(GO:0008610);Actinobacterium-type cell wall biogenesis(GO:0071766)	cell wall(GO:0005618);plasma membrane(GO:0005886)
MYCTU|EnsemblGenome=Rv2155c|UniProtKB=P9WJL5	Rv2155c	UDP-N-acetylmuramoylalanine--D-glutamate ligase;murD;ortholog	UDP-N-ACETYLMURAMOYLALANINE--D-GLUTAMATE LIGASE (PTHR43692:SF1)	ligase activity(GO:0016874)	metabolic process(GO:0008152)		ligase(PC00142)	Peptidoglycan biosynthesis->UDP-N-acetylmuramoylalanine-D-glutamate ligase;;				Mycobacterium tuberculosis	nucleotide binding(GO:0000166);protein binding(GO:0005515);ATP binding(GO:0005524);UDP-N-acetylmuramoylalanine-D-glutamate ligase activity(GO:0008764);ligase activity(GO:0016874)	cell cycle(GO:0007049);regulation of cell shape(GO:0008360);biosynthetic process(GO:0009058);peptidoglycan biosynthetic process(GO:0009252);cell division(GO:0051301);cell wall organization(GO:0071555)	cytoplasm(GO:0005737);cytosol(GO:0005829)
MYCTU|EnsemblGenome=Rv0404|UniProtKB=P9WQ57	Rv0404	Long-chain-fatty-acid--AMP ligase FadD30;fadD30;ortholog	DISCO-INTERACTING PROTEIN 2 (PTHR22754:SF32)									Mycobacterium tuberculosis	nucleotide binding(GO:0000166);catalytic activity(GO:0003824);ATP binding(GO:0005524);ligase activity(GO:0016874);adenylyltransferase activity(GO:0070566)	lipid metabolic process(GO:0006629);fatty acid metabolic process(GO:0006631);fatty acid biosynthetic process(GO:0006633);lipid biosynthetic process(GO:0008610);induction by symbiont of host immune response(GO:0052556);Actinobacterium-type cell wall biogenesis(GO:0071766)
MYCTU|EnsemblGenome=Rv1640c|UniProtKB=P9WFU7	Rv1640c	Lysylphosphatidylglycerol biosynthesis bifunctional protein LysX;lysX;ortholog	LYSINE--TRNA LIGASE, CHLOROPLASTIC/MITOCHONDRIAL (PTHR42918:SF9)	catalytic activity, acting on RNA(GO:0140098);ligase activity(GO:0016874);tRNA binding(GO:0000049)	cellular amino acid metabolic process(GO:0006520);formation of translation initiation ternary complex(GO:0001677);tRNA metabolic process(GO:0006399);translational elongation(GO:0006414);translational termination(GO:0006415)	cytosol(GO:0005829)	RNA binding protein(PC00031);aminoacyl-tRNA synthetase(PC00047)					Mycobacterium tuberculosis	nucleotide binding(GO:0000166);magnesium ion binding(GO:0000287);nucleic acid binding(GO:0003676);DNA binding(GO:0003677);catalytic activity(GO:0003824);aminoacyl-tRNA ligase activity(GO:0004812);lysine-tRNA ligase activity(GO:0004824);ATP binding(GO:0005524);transferase activity(GO:0016740);ligase activity(GO:0016874);metal ion binding(GO:0046872);lysyltransferase activity(GO:0050071)	tRNA aminoacylation for protein translation(GO:0006418);lysyl-tRNA aminoacylation(GO:0006430);lipid metabolic process(GO:0006629);metabolic process(GO:0008152);phospholipid biosynthetic process(GO:0008654);pathogenesis(GO:0009405);stabilization of membrane potential(GO:0030322);phosphatidylglycerol metabolic process(GO:0046471);response to antibiotic(GO:0046677)	cell wall(GO:0005618);cytoplasm(GO:0005737);cytosol(GO:0005829);plasma membrane(GO:0005886);membrane(GO:0016020);integral component of membrane(GO:0016021)
MYCTU|EnsemblGenome=Rv2247|UniProtKB=P9WQH5	Rv2247	Probable propionyl-CoA carboxylase beta chain 6;accD6;ortholog	PROPIONYL-COA CARBOXYLASE BETA CHAIN, MITOCHONDRIAL (PTHR43842:SF2)	ligase activity(GO:0016874)	cellular amino acid catabolic process(GO:0009063);fatty acid biosynthetic process(GO:0006633)		ligase(PC00142)	Methylmalonyl pathway->Propionyl-CoA carboxylase;;Succinate to proprionate conversion->Methylmalonyl-CoA decarboxylase;;;				Mycobacterium tuberculosis	nucleotide binding(GO:0000166);acetyl-CoA carboxylase activity(GO:0003989);propionyl-CoA carboxylase activity(GO:0004658);protein binding(GO:0005515);ATP binding(GO:0005524);ligase activity(GO:0016874)	fatty acid elongation, saturated fatty acid(GO:0019367)	cell wall(GO:0005618);acetyl-CoA carboxylase complex(GO:0009317)
MYCTU|EnsemblGenome=Rv3598c|UniProtKB=P9WFU9	Rv3598c	Lysine--tRNA ligase 1;lysS1;ortholog	LYSINE--TRNA LIGASE, CHLOROPLASTIC/MITOCHONDRIAL (PTHR42918:SF9)	catalytic activity, acting on RNA(GO:0140098);ligase activity(GO:0016874);tRNA binding(GO:0000049)	cellular amino acid metabolic process(GO:0006520);formation of translation initiation ternary complex(GO:0001677);tRNA metabolic process(GO:0006399);translational elongation(GO:0006414);translational termination(GO:0006415)	cytosol(GO:0005829)	RNA binding protein(PC00031);aminoacyl-tRNA synthetase(PC00047)					Mycobacterium tuberculosis	nucleotide binding(GO:0000166);magnesium ion binding(GO:0000287);nucleic acid binding(GO:0003676);aminoacyl-tRNA ligase activity(GO:0004812);lysine-tRNA ligase activity(GO:0004824);ATP binding(GO:0005524);ligase activity(GO:0016874);metal ion binding(GO:0046872)	translation(GO:0006412);tRNA aminoacylation for protein translation(GO:0006418);lysyl-tRNA aminoacylation(GO:0006430)	cytoplasm(GO:0005737)
MYCTU|EnsemblGenome=Rv3826|UniProtKB=P9WQ47	Rv3826	Probable long-chain-fatty-acid--CoA ligase FadD23;fadD23;ortholog	DISCO-INTERACTING PROTEIN 2 (PTHR22754:SF32)									Mycobacterium tuberculosis	nucleotide binding(GO:0000166);catalytic activity(GO:0003824);ATP binding(GO:0005524);ligase activity(GO:0016874)	lipid metabolic process(GO:0006629);fatty acid metabolic process(GO:0006631);fatty acid biosynthetic process(GO:0006633);lipid biosynthetic process(GO:0008610);sulfolipid biosynthetic process(GO:0046506);Actinobacterium-type cell wall biogenesis(GO:0071766)	membrane(GO:0016020);integral component of membrane(GO:0016021)
MYCTU|EnsemblGenome=Rv2848c|UniProtKB=P9WP97	Rv2848c	Hydrogenobyrinate a,c-diamide synthase;cobB;ortholog	SUBFAMILY NOT NAMED (PTHR43873:SF1)									Mycobacterium tuberculosis	nucleotide binding(GO:0000166);catalytic activity(GO:0003824);ATP binding(GO:0005524);ligase activity(GO:0016874);cobyrinic acid a,c-diamide synthase activity(GO:0042242);hydrogenobyrinic acid a,c-diamide synthase (glutamine-hydrolysing) activity(GO:0043802)	glutamine metabolic process(GO:0006541);cobalamin biosynthetic process(GO:0009236)	plasma membrane(GO:0005886)
MYCTU|EnsemblGenome=Rv3062|UniProtKB=P9WNV5	Rv3062	DNA ligase B;ligB;ortholog	SUBFAMILY NOT NAMED (PTHR45674:SF9)	catalytic activity, acting on DNA(GO:0140097);ligase activity(GO:0016874)	DNA biosynthetic process(GO:0071897);DNA strand elongation involved in DNA replication(GO:0006271);RNA biosynthetic process(GO:0032774);RNA catabolic process(GO:0006401)	cytoplasm(GO:0005737)	DNA ligase(PC00012)					Mycobacterium tuberculosis	nucleotide binding(GO:0000166);magnesium ion binding(GO:0000287);DNA binding(GO:0003677);DNA ligase activity(GO:0003909);DNA ligase (ATP) activity(GO:0003910);ATP binding(GO:0005524);ligase activity(GO:0016874);metal ion binding(GO:0046872)	DNA replication(GO:0006260);DNA ligation(GO:0006266);DNA repair(GO:0006281);DNA recombination(GO:0006310);cellular response to DNA damage stimulus(GO:0006974);cell cycle(GO:0007049);DNA ligation involved in DNA repair(GO:0051103);cell division(GO:0051301);DNA biosynthetic process(GO:0071897)	cell wall(GO:0005618)
MYCTU|EnsemblGenome=LH57_00210|UniProtKB=L7N699	Rv0035	Probable fatty-acid-CoA ligase FadD34 (Fatty-acid-CoA synthetase) (Fatty-acid-CoA synthase);fadD34;ortholog	DISCO-INTERACTING PROTEIN 2 (PTHR22754:SF32)									Mycobacterium tuberculosis	catalytic activity(GO:0003824);ligase activity(GO:0016874)	lipid biosynthetic process(GO:0008610)
MYCTU|EnsemblGenome=Rv0041|UniProtKB=P9WFV1	Rv0041	Leucine--tRNA ligase;leuS;ortholog	LEUCINE--TRNA LIGASE, MITOCHONDRIAL-RELATED (PTHR43740:SF2)	catalytic activity, acting on RNA(GO:0140098);ligase activity(GO:0016874)	cellular amino acid metabolic process(GO:0006520);formation of translation initiation ternary complex(GO:0001677);tRNA metabolic process(GO:0006399);translational elongation(GO:0006414);translational termination(GO:0006415)		aminoacyl-tRNA synthetase(PC00047)					Mycobacterium tuberculosis	nucleotide binding(GO:0000166);aminoacyl-tRNA editing activity(GO:0002161);aminoacyl-tRNA ligase activity(GO:0004812);leucine-tRNA ligase activity(GO:0004823);ATP binding(GO:0005524);ligase activity(GO:0016874)	translation(GO:0006412);tRNA aminoacylation for protein translation(GO:0006418);leucyl-tRNA aminoacylation(GO:0006429);aminoacyl-tRNA metabolism involved in translational fidelity(GO:0106074)	cell wall(GO:0005618);cytoplasm(GO:0005737);plasma membrane(GO:0005886)
MYCTU|EnsemblGenome=Rv1330c|UniProtKB=P9WJI9	Rv1330c	Nicotinate phosphoribosyltransferase pncB1;pncB1;ortholog	SUBFAMILY NOT NAMED (PTHR11098:SF8)	ligase activity(GO:0016874)	coenzyme biosynthetic process(GO:0009108);nucleotide biosynthetic process(GO:0009165);organonitrogen compound biosynthetic process(GO:1901566)	cytosol(GO:0005829)	glycosyltransferase(PC00111)					Mycobacterium tuberculosis	catalytic activity(GO:0003824);nicotinate-nucleotide diphosphorylase (carboxylating) activity(GO:0004514);nicotinate phosphoribosyltransferase activity(GO:0004516);transferase activity(GO:0016740);ligase activity(GO:0016874);nicotinamide phosphoribosyltransferase activity(GO:0047280)	NAD biosynthetic process(GO:0009435);pyridine nucleotide biosynthetic process(GO:0019363);NAD salvage(GO:0034355)	cell wall(GO:0005618)
MYCTU|EnsemblGenome=Rv0938|UniProtKB=P9WNV3	Rv0938	Multifunctional non-homologous end joining DNA repair protein LigD;ligD;ortholog	SUBFAMILY NOT NAMED (PTHR42705:SF2)									Mycobacterium tuberculosis	nucleotide binding(GO:0000166);magnesium ion binding(GO:0000287);DNA binding(GO:0003677);catalytic activity(GO:0003824);DNA-directed DNA polymerase activity(GO:0003887);DNA primase activity(GO:0003896);DNA-directed 5'-3' RNA polymerase activity(GO:0003899);DNA ligase activity(GO:0003909);DNA ligase (ATP) activity(GO:0003910);nuclease activity(GO:0004518);exonuclease activity(GO:0004527);polynucle…	DNA ligation(GO:0006266);DNA replication, synthesis of RNA primer(GO:0006269);DNA repair(GO:0006281);double-strand break repair(GO:0006302);double-strand break repair via nonhomologous end joining(GO:0006303);DNA recombination(GO:0006310);cellular response to DNA damage stimulus(GO:0006974);metabolic process(GO:0008152);viral process(GO:0016032);DNA biosynthetic process(GO:0071897);nucleic acid p…	plasma membrane(GO:0005886)
MYCTU|EnsemblGenome=Rv0974c|UniProtKB=O86318	Rv0974c	Probable acetyl-/propionyl-CoA carboxylase (Beta subunit) AccD2;accD2;ortholog	SUBFAMILY NOT NAMED (PTHR22855:SF31)	ligase activity(GO:0016874)	cellular amino acid catabolic process(GO:0009063)	catalytic complex(GO:1902494)	ligase(PC00142)					Mycobacterium tuberculosis	ligase activity(GO:0016874)	mycolic acid biosynthetic process(GO:0071768)
MYCTU|EnsemblGenome=LH57_10480|UniProtKB=I6Y7V6	Rv1925	Probable acyl-CoA ligase FadD31 (Acyl-CoA synthetase) (Acyl-CoA synthase);fadD31;ortholog	DISCO-INTERACTING PROTEIN 2 (PTHR22754:SF32)									Mycobacterium tuberculosis	catalytic activity(GO:0003824);ligase activity(GO:0016874)	lipid biosynthetic process(GO:0008610)
MYCTU|EnsemblGenome=Rv1292|UniProtKB=P9WFW5	Rv1292	Arginine--tRNA ligase;argS;ortholog	ARGININE--TRNA LIGASE, CYTOPLASMIC (PTHR11956:SF5)	catalytic activity, acting on RNA(GO:0140098);ligase activity(GO:0016874)	cellular amino acid metabolic process(GO:0006520);formation of translation initiation ternary complex(GO:0001677);tRNA metabolic process(GO:0006399);translational elongation(GO:0006414);translational termination(GO:0006415)							Mycobacterium tuberculosis	nucleotide binding(GO:0000166);aminoacyl-tRNA ligase activity(GO:0004812);arginine-tRNA ligase activity(GO:0004814);ATP binding(GO:0005524);ligase activity(GO:0016874)	translation(GO:0006412);tRNA aminoacylation for protein translation(GO:0006418);arginyl-tRNA aminoacylation(GO:0006420)	cytoplasm(GO:0005737);cytosol(GO:0005829);plasma membrane(GO:0005886)
MYCTU|EnsemblGenome=Rv1383|UniProtKB=P9WPK5	Rv1383	Carbamoyl-phosphate synthase small chain;carA;ortholog	CARBAMOYL-PHOSPHATE SYNTHASE ARGININE-SPECIFIC SMALL CHAIN (PTHR11405:SF4)	ligase activity(GO:0016874)	cellular amino acid biosynthetic process(GO:0008652)	catalytic complex(GO:1902494);cytoplasmic part(GO:0044444)	cysteine protease(PC00081);ligase(PC00142);metalloprotease(PC00153);transferase(PC00220)	De novo pyrimidine ribonucleotides biosythesis->Carbamoyl phosphate synthetase;;				Mycobacterium tuberculosis	nucleotide binding(GO:0000166);carbamoyl-phosphate synthase (glutamine-hydrolyzing) activity(GO:0004088);ATP binding(GO:0005524);ligase activity(GO:0016874)	'de novo' pyrimidine nucleobase biosynthetic process(GO:0006207);pyrimidine nucleotide biosynthetic process(GO:0006221);arginine biosynthetic process(GO:0006526);glutamine metabolic process(GO:0006541);cellular amino acid biosynthetic process(GO:0008652);'de novo' UMP biosynthetic process(GO:0044205)
MYCTU|EnsemblGenome=Rv1007c|UniProtKB=P9WFU5	Rv1007c	Methionine--tRNA ligase;metG;ortholog	METHIONINE--TRNA LIGASE, MITOCHONDRIAL (PTHR43326:SF1)	catalytic activity, acting on RNA(GO:0140098);ligase activity(GO:0016874)	cellular amino acid metabolic process(GO:0006520);formation of translation initiation ternary complex(GO:0001677);tRNA metabolic process(GO:0006399);translational elongation(GO:0006414);translational termination(GO:0006415)		aminoacyl-tRNA synthetase(PC00047)					Mycobacterium tuberculosis	nucleotide binding(GO:0000166);aminoacyl-tRNA ligase activity(GO:0004812);methionine-tRNA ligase activity(GO:0004825);ATP binding(GO:0005524);ligase activity(GO:0016874)	translation(GO:0006412);tRNA aminoacylation for protein translation(GO:0006418);methionyl-tRNA aminoacylation(GO:0006431)	cytoplasm(GO:0005737);plasma membrane(GO:0005886)
MYCTU|EnsemblGenome=Rv3731|UniProtKB=L0TDE1	Rv3731	DNA ligase C;ligC;ortholog	SUBFAMILY NOT NAMED (PTHR45674:SF10)	catalytic activity, acting on DNA(GO:0140097);ligase activity(GO:0016874)	DNA biosynthetic process(GO:0071897);DNA strand elongation involved in DNA replication(GO:0006271);RNA biosynthetic process(GO:0032774);RNA catabolic process(GO:0006401)	cytoplasm(GO:0005737)	DNA ligase(PC00012)					Mycobacterium tuberculosis	nucleotide binding(GO:0000166);DNA ligase (ATP) activity(GO:0003910);ATP binding(GO:0005524);ligase activity(GO:0016874)	DNA repair(GO:0006281);DNA recombination(GO:0006310)
MYCTU|EnsemblGenome=Rv1570|UniProtKB=P9WPQ5	Rv1570	ATP-dependent dethiobiotin synthetase BioD;bioD;ortholog	DETHIOBIOTIN SYNTHETASE (PTHR43210:SF2)	ligase activity(GO:0016874)	amide biosynthetic process(GO:0043604);carboxylic acid biosynthetic process(GO:0046394);coenzyme biosynthetic process(GO:0009108);drug metabolic process(GO:0017144);heterocycle biosynthetic process(GO:0018130);monocarboxylic acid metabolic process(GO:0032787);organic cyclic compound biosynthetic process(GO:1901362);organonitrogen compound biosynthetic process(GO:1901566);sulfur compound metabolic…	cytosol(GO:0005829)		Biotin biosynthesis->Dethiobiotin synthase;;				Mycobacterium tuberculosis	nucleotide binding(GO:0000166);magnesium ion binding(GO:0000287);dethiobiotin synthase activity(GO:0004141);ATP binding(GO:0005524);ligase activity(GO:0016874);metal ion binding(GO:0046872)	biotin biosynthetic process(GO:0009102)	cytoplasm(GO:0005737)
MYCTU|EnsemblGenome=LH57_11225|UniProtKB=O53498	Rv2062c	Cobalamin biosynthesis protein CobN;cobN;ortholog	SUBFAMILY NOT NAMED (PTHR44119:SF4)									Mycobacterium tuberculosis	cobaltochelatase activity(GO:0051116)	biosynthetic process(GO:0009058);cobalamin biosynthetic process(GO:0009236)	cytosol(GO:0005829);plasma membrane(GO:0005886)
MYCTU|EnsemblGenome=LH57_06545|UniProtKB=O05295	Rv1193	Probable fatty-acid-CoA ligase FadD36 (Fatty-acid-CoA synthetase) (Fatty-acid-CoA synthase);fadD36;ortholog	SUBFAMILY NOT NAMED (PTHR43767:SF4)	ligase activity(GO:0016874);transporter activity(GO:0005215)	fatty acid metabolic process(GO:0006631);lipid transport(GO:0006869)		ligase(PC00142)					Mycobacterium tuberculosis	catalytic activity(GO:0003824);ligase activity(GO:0016874)

## Sheet: ATP binding
Column1	Column2	Column3	Column4	Column5	Column6	Column7	Column8	Column9	Column10	Column11	Column12	Column13	Column14	Column15	Column16	Column17
MYCTU|EnsemblGenome=Rv2941|UniProtKB=P9WQ59	Rv2941	Long-chain-fatty-acid--AMP ligase FadD28;fadD28;ortholog	DISCO-INTERACTING PROTEIN 2 (PTHR22754:SF32)									Mycobacterium tuberculosis	nucleotide binding(GO:0000166);catalytic activity(GO:0003824);fatty-acyl-CoA synthase activity(GO:0004321);ATP binding(GO:0005524);ligase activity(GO:0016874);adenylyltransferase activity(GO:0070566)	lipid metabolic process(GO:0006629);fatty acid metabolic process(GO:0006631);fatty acid biosynthetic process(GO:0006633);lipid biosynthetic process(GO:0008610);growth of symbiont in host cell(GO:0044119);suppression by symbiont of host innate immune response(GO:0052170);response to host immune response(GO:0052572);DIM/DIP cell wall layer assembly(GO:0071770)	cytosol(GO:0005829);plasma membrane(GO:0005886)
MYCTU|EnsemblGenome=Rv1821|UniProtKB=P9WGP3	Rv1821	Protein translocase subunit SecA 2;secA2;ortholog	SI:CH211-261I17.1-RELATED (PTHR30612:SF0)	ATP binding(GO:0005524);ATPase activity, coupled to transmembrane movement of substances(GO:0042626);protein transmembrane transporter activity(GO:0008320)			transporter(PC00227)					Mycobacterium tuberculosis	nucleotide binding(GO:0000166);ATP binding(GO:0005524);ATPase activity(GO:0016887)	protein targeting(GO:0006605);intracellular protein transport(GO:0006886);pathogenesis(GO:0009405);protein transport(GO:0015031);protein import(GO:0017038);protein transport by the Sec complex(GO:0043952);growth of symbiont in host cell(GO:0044119);modulation by symbiont of defense-related host reactive oxygen species production(GO:0052059);modulation by symbiont of defense-related host reactive …	cell wall(GO:0005618);cytoplasm(GO:0005737);cytosol(GO:0005829);plasma membrane(GO:0005886);membrane(GO:0016020)
MYCTU|EnsemblGenome=Rv0629c|UniProtKB=P9WHJ1	Rv0629c	RecBCD enzyme subunit RecD;recD;ortholog	RECBCD ENZYME SUBUNIT RECD (PTHR43788:SF6)									Mycobacterium tuberculosis	nucleotide binding(GO:0000166);DNA binding(GO:0003677);DNA helicase activity(GO:0003678);helicase activity(GO:0004386);nuclease activity(GO:0004518);exonuclease activity(GO:0004527);ATP binding(GO:0005524);exodeoxyribonuclease V activity(GO:0008854);hydrolase activity(GO:0016787)	double-strand break repair via homologous recombination(GO:0000724);DNA repair(GO:0006281);double-strand break repair(GO:0006302);DNA recombination(GO:0006310);cellular response to DNA damage stimulus(GO:0006974);DNA duplex unwinding(GO:0032508);nucleic acid phosphodiester bond hydrolysis(GO:0090305)	cell wall(GO:0005618);cytosol(GO:0005829);plasma membrane(GO:0005886);exodeoxyribonuclease V complex(GO:0009338)
MYCTU|EnsemblGenome=Rv0103c|UniProtKB=P9WPT9	Rv0103c	Cation-transporting P-type ATPase B;ctpB;ortholog	ATP7, ISOFORM B (PTHR43520:SF8)	ATPase activity, coupled to transmembrane movement of substances(GO:0042626);metal ion transmembrane transporter activity(GO:0046873)	inorganic cation transmembrane transport(GO:0098662);transition metal ion transport(GO:0000041)		cation transporter(PC00068);hydrolase(PC00121);ion channel(PC00133)					Mycobacterium tuberculosis	nucleotide binding(GO:0000166);ATP binding(GO:0005524);ATPase-coupled cation transmembrane transporter activity(GO:0019829);metal ion binding(GO:0046872)	cation transport(GO:0006812);metal ion transport(GO:0030001);copper ion transmembrane transport(GO:0035434);divalent inorganic cation transport(GO:0072511);cation transmembrane transport(GO:0098655)	cytosol(GO:0005829);plasma membrane(GO:0005886);membrane(GO:0016020);integral component of membrane(GO:0016021)
MYCTU|EnsemblGenome=Rv0115|UniProtKB=O53637	Rv0115	Possible D-alpha-D-heptose-7-phosphate kinase HddA;hddA;ortholog	L-FUCOSE KINASE (PTHR32463:SF0)	kinase activity(GO:0016301);phosphotransferase activity, alcohol group as acceptor(GO:0016773)	nucleotide biosynthetic process(GO:0009165);nucleotide-sugar biosynthetic process(GO:0009226)							Mycobacterium tuberculosis	ATP binding(GO:0005524);kinase activity(GO:0016301)	phosphorylation(GO:0016310)
MYCTU|EnsemblGenome=Rv1266c|UniProtKB=P9WI71	Rv1266c	Serine/threonine-protein kinase PknH;pknH;ortholog	SUBFAMILY NOT NAMED (PTHR43289:SF11)	protein kinase activity(GO:0004672)			protein kinase(PC00193)					Mycobacterium tuberculosis	nucleotide binding(GO:0000166);protein kinase activity(GO:0004672);protein serine/threonine kinase activity(GO:0004674);ATP binding(GO:0005524);kinase activity(GO:0016301);transferase activity(GO:0016740)	protein phosphorylation(GO:0006468);phosphorylation(GO:0016310);positive regulation of catalytic activity(GO:0043085);negative regulation of catalytic activity(GO:0043086);positive regulation of DNA binding(GO:0043388);positive regulation of transcription, DNA-templated(GO:0045893);negative regulation of growth(GO:0045926);protein autophosphorylation(GO:0046777);regulation of lipid biosynthetic p…	cell wall(GO:0005618);plasma membrane(GO:0005886);integral component of plasma membrane(GO:0005887);membrane(GO:0016020);integral component of membrane(GO:0016021)
MYCTU|EnsemblGenome=Rv3447c|UniProtKB=P9WNA7	Rv3447c	ESX-4 secretion system protein EccC4;eccC4;ortholog	SUBFAMILY NOT NAMED (PTHR22683:SF1)	nucleic acid binding(GO:0003676)	cell cycle(GO:0007049)		nucleic acid binding(PC00171)					Mycobacterium tuberculosis	nucleotide binding(GO:0000166);DNA binding(GO:0003677);ATP binding(GO:0005524)		plasma membrane(GO:0005886);membrane(GO:0016020);integral component of membrane(GO:0016021)
MYCTU|EnsemblGenome=Rv2436|UniProtKB=P71913	Rv2436	Ribokinase;rbsK;ortholog	RIBOKINASE (PTHR10584:SF166)									Mycobacterium tuberculosis	nucleotide binding(GO:0000166);ribokinase activity(GO:0004747);ATP binding(GO:0005524);kinase activity(GO:0016301);transferase activity(GO:0016740);metal ion binding(GO:0046872)	carbohydrate metabolic process(GO:0005975);D-ribose metabolic process(GO:0006014);phosphorylation(GO:0016310);D-ribose catabolic process(GO:0019303);carbohydrate phosphorylation(GO:0046835)	cytoplasm(GO:0005737)
MYCTU|EnsemblGenome=Rv1329c|UniProtKB=P9WMR5	Rv1329c	Probable ATP-dependent helicase DinG homolog;dinG;ortholog	ATP-DEPENDENT DNA HELICASE YOAA-RELATED (PTHR11472:SF60)	ATP-dependent DNA helicase activity(GO:0004003)								Mycobacterium tuberculosis	nucleotide binding(GO:0000166);nucleic acid binding(GO:0003676);DNA binding(GO:0003677);DNA helicase activity(GO:0003678);helicase activity(GO:0004386);ATP binding(GO:0005524);hydrolase activity(GO:0016787);hydrolase activity, acting on acid anhydrides, in phosphorus-containing anhydrides(GO:0016818)	nucleobase-containing compound metabolic process(GO:0006139);DNA repair(GO:0006281);DNA recombination(GO:0006310);cellular response to DNA damage stimulus(GO:0006974);DNA duplex unwinding(GO:0032508)	plasma membrane(GO:0005886)
MYCTU|EnsemblGenome=Rv1028c|UniProtKB=P9WGL3	Rv1028c	Sensor protein KdpD;kdpD;ortholog	SENSOR PROTEIN KDPD (PTHR45569:SF1)	protein kinase activity(GO:0004672)	detection of chemical stimulus(GO:0009593);peptidyl-amino acid modification(GO:0018193);phosphorelay signal transduction system(GO:0000160);signal transduction by protein phosphorylation(GO:0023014)	intracellular(GO:0005622);plasma membrane(GO:0005886)						Mycobacterium tuberculosis	phosphorelay sensor kinase activity(GO:0000155);nucleotide binding(GO:0000166);protein histidine kinase activity(GO:0004673);protein binding(GO:0005515);ATP binding(GO:0005524);kinase activity(GO:0016301);transferase activity(GO:0016740);transferase activity, transferring phosphorus-containing groups(GO:0016772)	phosphorelay signal transduction system(GO:0000160);signal transduction(GO:0007165);phosphorylation(GO:0016310);peptidyl-histidine phosphorylation(GO:0018106);signal transduction by protein phosphorylation(GO:0023014)	cytoplasm(GO:0005737);plasma membrane(GO:0005886);membrane(GO:0016020);integral component of membrane(GO:0016021)
MYCTU|EnsemblGenome=Rv0969|UniProtKB=P9WPS3	Rv0969	Probable copper-exporting P-type ATPase V;ctpV;ortholog	ATP7, ISOFORM B (PTHR43520:SF8)	ATPase activity, coupled to transmembrane movement of substances(GO:0042626);metal ion transmembrane transporter activity(GO:0046873)	inorganic cation transmembrane transport(GO:0098662);transition metal ion transport(GO:0000041)		cation transporter(PC00068);hydrolase(PC00121);ion channel(PC00133)					Mycobacterium tuberculosis	nucleotide binding(GO:0000166);ATP binding(GO:0005524);ATPase-coupled cation transmembrane transporter activity(GO:0019829);metal ion binding(GO:0046872)	ion transport(GO:0006811);cation transport(GO:0006812);copper ion transport(GO:0006825);pathogenesis(GO:0009405);copper ion transmembrane transport(GO:0035434);response to copper ion(GO:0046688);divalent inorganic cation transport(GO:0072511);cation transmembrane transport(GO:0098655)	cell wall(GO:0005618);plasma membrane(GO:0005886);integral component of plasma membrane(GO:0005887);membrane(GO:0016020);integral component of membrane(GO:0016021)
MYCTU|EnsemblGenome=Rv2112c|UniProtKB=P9WNU9	Rv2112c	Pup deamidase/depupylase;dop;ortholog	SUBFAMILY NOT NAMED (PTHR42307:SF2)	ATP binding(GO:0005524)	modification-dependent protein catabolic process(GO:0019941);peptidyl-lysine modification(GO:0018205);proteasomal protein catabolic process(GO:0010498);protein modification by small protein conjugation(GO:0032446)							Mycobacterium tuberculosis	nucleotide binding(GO:0000166);protein binding(GO:0005515);ATP binding(GO:0005524);peptidase activity(GO:0008233);hydrolase activity(GO:0016787);hydrolase activity, acting on carbon-nitrogen (but not peptide) bonds, in linear amides(GO:0016811);metal ion binding(GO:0046872)	pathogenesis(GO:0009405);proteasomal protein catabolic process(GO:0010498);modification-dependent protein catabolic process(GO:0019941);protein pupylation(GO:0070490)
MYCTU|EnsemblGenome=Rv0982|UniProtKB=P9WGL1	Rv0982	Signal transduction histidine-protein kinase/phosphatase MprB;mprB;ortholog	SENSOR PROTEIN CREC (PTHR44936:SF5)									Mycobacterium tuberculosis	phosphorelay sensor kinase activity(GO:0000155);nucleotide binding(GO:0000166);protein histidine kinase activity(GO:0004673);phosphoprotein phosphatase activity(GO:0004721);ATP binding(GO:0005524);kinase activity(GO:0016301);transferase activity(GO:0016740);transferase activity, transferring phosphorus-containing groups(GO:0016772);hydrolase activity(GO:0016787)	phosphorelay signal transduction system(GO:0000160);protein dephosphorylation(GO:0006470);signal transduction(GO:0007165);pathogenesis(GO:0009405);phosphorylation(GO:0016310);peptidyl-histidine phosphorylation(GO:0018106);signal transduction by protein phosphorylation(GO:0023014)	extracellular region(GO:0005576);plasma membrane(GO:0005886);membrane(GO:0016020);integral component of membrane(GO:0016021)
MYCTU|EnsemblGenome=Rv2187|UniProtKB=O53521	Rv2187	Long-chain-fatty-acid--CoA ligase FadD15;fadD15;ortholog	SUBFAMILY NOT NAMED (PTHR24096:SF258)	ligase activity(GO:0016874);transporter activity(GO:0005215)	fatty acid metabolic process(GO:0006631);lipid transport(GO:0006869)		ligase(PC00142)					Mycobacterium tuberculosis	nucleotide binding(GO:0000166);catalytic activity(GO:0003824);acyl-CoA ligase activity(GO:0003996);long-chain fatty acid-CoA ligase activity(GO:0004467);ATP binding(GO:0005524);ligase activity(GO:0016874);decanoate-CoA ligase activity(GO:0102391)	long-chain fatty acid metabolic process(GO:0001676);lipid metabolic process(GO:0006629);fatty acid metabolic process(GO:0006631);fatty acid biosynthetic process(GO:0006633);lipid biosynthetic process(GO:0008610);Actinobacterium-type cell wall biogenesis(GO:0071766)	cell wall(GO:0005618);plasma membrane(GO:0005886)
MYCTU|EnsemblGenome=Rv2155c|UniProtKB=P9WJL5	Rv2155c	UDP-N-acetylmuramoylalanine--D-glutamate ligase;murD;ortholog	UDP-N-ACETYLMURAMOYLALANINE--D-GLUTAMATE LIGASE (PTHR43692:SF1)	ligase activity(GO:0016874)	metabolic process(GO:0008152)		ligase(PC00142)	Peptidoglycan biosynthesis->UDP-N-acetylmuramoylalanine-D-glutamate ligase;;				Mycobacterium tuberculosis	nucleotide binding(GO:0000166);protein binding(GO:0005515);ATP binding(GO:0005524);UDP-N-acetylmuramoylalanine-D-glutamate ligase activity(GO:0008764);ligase activity(GO:0016874)	cell cycle(GO:0007049);regulation of cell shape(GO:0008360);biosynthetic process(GO:0009058);peptidoglycan biosynthetic process(GO:0009252);cell division(GO:0051301);cell wall organization(GO:0071555)	cytoplasm(GO:0005737);cytosol(GO:0005829)
MYCTU|EnsemblGenome=LH57_11450|UniProtKB=I6YCF3	Rv2101	Probable helicase HelZ;helZ;ortholog	SWI/SNF-RELATED MATRIX-ASSOCIATED ACTIN-DEPENDENT REGULATOR OF CHROMATIN SUBFAMILY A CONTAINING DEAD/H BOX 1 (PTHR10799:SF964)				DNA helicase(PC00011)	Wnt signaling pathway->Switched/Sucrose Non Fermentation;;				Mycobacterium tuberculosis	helicase activity(GO:0004386);ATP binding(GO:0005524)
MYCTU|EnsemblGenome=Rv0284|UniProtKB=P9WNA9	Rv0284	ESX-3 secretion system protein EccC3;eccC3;ortholog	SUBFAMILY NOT NAMED (PTHR22683:SF1)	nucleic acid binding(GO:0003676)	cell cycle(GO:0007049)		nucleic acid binding(PC00171)					Mycobacterium tuberculosis	nucleotide binding(GO:0000166);DNA binding(GO:0003677);ATP binding(GO:0005524)		cell wall(GO:0005618);plasma membrane(GO:0005886);integral component of plasma membrane(GO:0005887);membrane(GO:0016020);integral component of membrane(GO:0016021)
MYCTU|EnsemblGenome=Rv3245c|UniProtKB=P9WGK9	Rv3245c	Sensor histidine kinase MtrB;mtrB;ortholog	HYBRID SIGNAL TRANSDUCTION HISTIDINE KINASE C (PTHR43547:SF2)	protein kinase activity(GO:0004672)	peptidyl-amino acid modification(GO:0018193);phosphorelay signal transduction system(GO:0000160);signal transduction by protein phosphorylation(GO:0023014)	intracellular(GO:0005622)	esterase(PC00097);protein kinase(PC00193);transcription factor(PC00218)					Mycobacterium tuberculosis	phosphorelay sensor kinase activity(GO:0000155);nucleotide binding(GO:0000166);protein histidine kinase activity(GO:0004673);ATP binding(GO:0005524);kinase activity(GO:0016301);transferase activity(GO:0016740);transferase activity, transferring phosphorus-containing groups(GO:0016772)	phosphorelay signal transduction system(GO:0000160);signal transduction(GO:0007165);phosphorylation(GO:0016310);peptidyl-histidine phosphorylation(GO:0018106);signal transduction by protein phosphorylation(GO:0023014)	cytosol(GO:0005829);plasma membrane(GO:0005886);membrane(GO:0016020);integral component of membrane(GO:0016021)
MYCTU|EnsemblGenome=Rv0404|UniProtKB=P9WQ57	Rv0404	Long-chain-fatty-acid--AMP ligase FadD30;fadD30;ortholog	DISCO-INTERACTING PROTEIN 2 (PTHR22754:SF32)									Mycobacterium tuberculosis	nucleotide binding(GO:0000166);catalytic activity(GO:0003824);ATP binding(GO:0005524);ligase activity(GO:0016874);adenylyltransferase activity(GO:0070566)	lipid metabolic process(GO:0006629);fatty acid metabolic process(GO:0006631);fatty acid biosynthetic process(GO:0006633);lipid biosynthetic process(GO:0008610);induction by symbiont of host immune response(GO:0052556);Actinobacterium-type cell wall biogenesis(GO:0071766)
MYCTU|EnsemblGenome=Rv0058|UniProtKB=P9WMR3	Rv0058	Replicative DNA helicase;dnaB;ortholog	REPLICATIVE DNA HELICASE (PTHR30153:SF2)	DNA helicase activity(GO:0003678)	DNA biosynthetic process(GO:0071897);DNA-dependent DNA replication(GO:0006261)	cytosol(GO:0005829)	protease(PC00190)					Mycobacterium tuberculosis	nucleotide binding(GO:0000166);DNA binding(GO:0003677);DNA helicase activity(GO:0003678);helicase activity(GO:0004386);nuclease activity(GO:0004518);endonuclease activity(GO:0004519);protein binding(GO:0005515);ATP binding(GO:0005524);hydrolase activity(GO:0016787)	DNA replication(GO:0006260);DNA replication, synthesis of RNA primer(GO:0006269);intron homing(GO:0006314);cellular response to DNA damage stimulus(GO:0006974);intein-mediated protein splicing(GO:0016539);nucleic acid phosphodiester bond hydrolysis(GO:0090305)	cell wall(GO:0005618);cytosol(GO:0005829);primosome complex(GO:1990077)
MYCTU|EnsemblGenome=Rv1640c|UniProtKB=P9WFU7	Rv1640c	Lysylphosphatidylglycerol biosynthesis bifunctional protein LysX;lysX;ortholog	LYSINE--TRNA LIGASE, CHLOROPLASTIC/MITOCHONDRIAL (PTHR42918:SF9)	catalytic activity, acting on RNA(GO:0140098);ligase activity(GO:0016874);tRNA binding(GO:0000049)	cellular amino acid metabolic process(GO:0006520);formation of translation initiation ternary complex(GO:0001677);tRNA metabolic process(GO:0006399);translational elongation(GO:0006414);translational termination(GO:0006415)	cytosol(GO:0005829)	RNA binding protein(PC00031);aminoacyl-tRNA synthetase(PC00047)					Mycobacterium tuberculosis	nucleotide binding(GO:0000166);magnesium ion binding(GO:0000287);nucleic acid binding(GO:0003676);DNA binding(GO:0003677);catalytic activity(GO:0003824);aminoacyl-tRNA ligase activity(GO:0004812);lysine-tRNA ligase activity(GO:0004824);ATP binding(GO:0005524);transferase activity(GO:0016740);ligase activity(GO:0016874);metal ion binding(GO:0046872);lysyltransferase activity(GO:0050071)	tRNA aminoacylation for protein translation(GO:0006418);lysyl-tRNA aminoacylation(GO:0006430);lipid metabolic process(GO:0006629);metabolic process(GO:0008152);phospholipid biosynthetic process(GO:0008654);pathogenesis(GO:0009405);stabilization of membrane potential(GO:0030322);phosphatidylglycerol metabolic process(GO:0046471);response to antibiotic(GO:0046677)	cell wall(GO:0005618);cytoplasm(GO:0005737);cytosol(GO:0005829);plasma membrane(GO:0005886);membrane(GO:0016020);integral component of membrane(GO:0016021)
MYCTU|EnsemblGenome=Rv2247|UniProtKB=P9WQH5	Rv2247	Probable propionyl-CoA carboxylase beta chain 6;accD6;ortholog	PROPIONYL-COA CARBOXYLASE BETA CHAIN, MITOCHONDRIAL (PTHR43842:SF2)	ligase activity(GO:0016874)	cellular amino acid catabolic process(GO:0009063);fatty acid biosynthetic process(GO:0006633)		ligase(PC00142)	Methylmalonyl pathway->Propionyl-CoA carboxylase;;Succinate to proprionate conversion->Methylmalonyl-CoA decarboxylase;;;				Mycobacterium tuberculosis	nucleotide binding(GO:0000166);acetyl-CoA carboxylase activity(GO:0003989);propionyl-CoA carboxylase activity(GO:0004658);protein binding(GO:0005515);ATP binding(GO:0005524);ligase activity(GO:0016874)	fatty acid elongation, saturated fatty acid(GO:0019367)	cell wall(GO:0005618);acetyl-CoA carboxylase complex(GO:0009317)
MYCTU|EnsemblGenome=Rv3598c|UniProtKB=P9WFU9	Rv3598c	Lysine--tRNA ligase 1;lysS1;ortholog	LYSINE--TRNA LIGASE, CHLOROPLASTIC/MITOCHONDRIAL (PTHR42918:SF9)	catalytic activity, acting on RNA(GO:0140098);ligase activity(GO:0016874);tRNA binding(GO:0000049)	cellular amino acid metabolic process(GO:0006520);formation of translation initiation ternary complex(GO:0001677);tRNA metabolic process(GO:0006399);translational elongation(GO:0006414);translational termination(GO:0006415)	cytosol(GO:0005829)	RNA binding protein(PC00031);aminoacyl-tRNA synthetase(PC00047)					Mycobacterium tuberculosis	nucleotide binding(GO:0000166);magnesium ion binding(GO:0000287);nucleic acid binding(GO:0003676);aminoacyl-tRNA ligase activity(GO:0004812);lysine-tRNA ligase activity(GO:0004824);ATP binding(GO:0005524);ligase activity(GO:0016874);metal ion binding(GO:0046872)	translation(GO:0006412);tRNA aminoacylation for protein translation(GO:0006418);lysyl-tRNA aminoacylation(GO:0006430)	cytoplasm(GO:0005737)
MYCTU|EnsemblGenome=Rv3826|UniProtKB=P9WQ47	Rv3826	Probable long-chain-fatty-acid--CoA ligase FadD23;fadD23;ortholog	DISCO-INTERACTING PROTEIN 2 (PTHR22754:SF32)									Mycobacterium tuberculosis	nucleotide binding(GO:0000166);catalytic activity(GO:0003824);ATP binding(GO:0005524);ligase activity(GO:0016874)	lipid metabolic process(GO:0006629);fatty acid metabolic process(GO:0006631);fatty acid biosynthetic process(GO:0006633);lipid biosynthetic process(GO:0008610);sulfolipid biosynthetic process(GO:0046506);Actinobacterium-type cell wall biogenesis(GO:0071766)	membrane(GO:0016020);integral component of membrane(GO:0016021)
MYCTU|EnsemblGenome=Rv2848c|UniProtKB=P9WP97	Rv2848c	Hydrogenobyrinate a,c-diamide synthase;cobB;ortholog	SUBFAMILY NOT NAMED (PTHR43873:SF1)									Mycobacterium tuberculosis	nucleotide binding(GO:0000166);catalytic activity(GO:0003824);ATP binding(GO:0005524);ligase activity(GO:0016874);cobyrinic acid a,c-diamide synthase activity(GO:0042242);hydrogenobyrinic acid a,c-diamide synthase (glutamine-hydrolysing) activity(GO:0043802)	glutamine metabolic process(GO:0006541);cobalamin biosynthetic process(GO:0009236)	plasma membrane(GO:0005886)
MYCTU|EnsemblGenome=Rv3062|UniProtKB=P9WNV5	Rv3062	DNA ligase B;ligB;ortholog	SUBFAMILY NOT NAMED (PTHR45674:SF9)	catalytic activity, acting on DNA(GO:0140097);ligase activity(GO:0016874)	DNA biosynthetic process(GO:0071897);DNA strand elongation involved in DNA replication(GO:0006271);RNA biosynthetic process(GO:0032774);RNA catabolic process(GO:0006401)	cytoplasm(GO:0005737)	DNA ligase(PC00012)					Mycobacterium tuberculosis	nucleotide binding(GO:0000166);magnesium ion binding(GO:0000287);DNA binding(GO:0003677);DNA ligase activity(GO:0003909);DNA ligase (ATP) activity(GO:0003910);ATP binding(GO:0005524);ligase activity(GO:0016874);metal ion binding(GO:0046872)	DNA replication(GO:0006260);DNA ligation(GO:0006266);DNA repair(GO:0006281);DNA recombination(GO:0006310);cellular response to DNA damage stimulus(GO:0006974);cell cycle(GO:0007049);DNA ligation involved in DNA repair(GO:0051103);cell division(GO:0051301);DNA biosynthetic process(GO:0071897)	cell wall(GO:0005618)
MYCTU|EnsemblGenome=Rv0041|UniProtKB=P9WFV1	Rv0041	Leucine--tRNA ligase;leuS;ortholog	LEUCINE--TRNA LIGASE, MITOCHONDRIAL-RELATED (PTHR43740:SF2)	catalytic activity, acting on RNA(GO:0140098);ligase activity(GO:0016874)	cellular amino acid metabolic process(GO:0006520);formation of translation initiation ternary complex(GO:0001677);tRNA metabolic process(GO:0006399);translational elongation(GO:0006414);translational termination(GO:0006415)		aminoacyl-tRNA synthetase(PC00047)					Mycobacterium tuberculosis	nucleotide binding(GO:0000166);aminoacyl-tRNA editing activity(GO:0002161);aminoacyl-tRNA ligase activity(GO:0004812);leucine-tRNA ligase activity(GO:0004823);ATP binding(GO:0005524);ligase activity(GO:0016874)	translation(GO:0006412);tRNA aminoacylation for protein translation(GO:0006418);leucyl-tRNA aminoacylation(GO:0006429);aminoacyl-tRNA metabolism involved in translational fidelity(GO:0106074)	cell wall(GO:0005618);cytoplasm(GO:0005737);plasma membrane(GO:0005886)
MYCTU|EnsemblGenome=Rv0938|UniProtKB=P9WNV3	Rv0938	Multifunctional non-homologous end joining DNA repair protein LigD;ligD;ortholog	SUBFAMILY NOT NAMED (PTHR42705:SF2)									Mycobacterium tuberculosis	nucleotide binding(GO:0000166);magnesium ion binding(GO:0000287);DNA binding(GO:0003677);catalytic activity(GO:0003824);DNA-directed DNA polymerase activity(GO:0003887);DNA primase activity(GO:0003896);DNA-directed 5'-3' RNA polymerase activity(GO:0003899);DNA ligase activity(GO:0003909);DNA ligase (ATP) activity(GO:0003910);nuclease activity(GO:0004518);exonuclease activity(GO:0004527);polynucle…	DNA ligation(GO:0006266);DNA replication, synthesis of RNA primer(GO:0006269);DNA repair(GO:0006281);double-strand break repair(GO:0006302);double-strand break repair via nonhomologous end joining(GO:0006303);DNA recombination(GO:0006310);cellular response to DNA damage stimulus(GO:0006974);metabolic process(GO:0008152);viral process(GO:0016032);DNA biosynthetic process(GO:0071897);nucleic acid p…	plasma membrane(GO:0005886)
MYCTU|EnsemblGenome=LH57_20475|UniProtKB=O69724	Rv3758c	Possible osmoprotectant (Glycine betaine/carnitine/choline/L-proline) transport ATP-binding protein ABC transporter ProV;proV;ortholog	SUBFAMILY NOT NAMED (PTHR43117:SF4)	ATPase activity, coupled to transmembrane movement of substances(GO:0042626)	amino acid transport(GO:0006865);carbohydrate metabolic process(GO:0005975);carbohydrate transport(GO:0008643);cellular amino acid metabolic process(GO:0006520);phosphate-containing compound metabolic process(GO:0006796)		ATP-binding cassette (ABC) transporter(PC00003)					Mycobacterium tuberculosis	nucleotide binding(GO:0000166);ATP binding(GO:0005524);ATPase activity(GO:0016887)	glycine betaine transport(GO:0031460);response to host(GO:0075136)	plasma membrane(GO:0005886)
MYCTU|EnsemblGenome=Rv0003|UniProtKB=P9WHI9	Rv0003	DNA replication and repair protein RecF;recF;ortholog	DNA REPLICATION AND REPAIR PROTEIN RECF (PTHR32182:SF0)		DNA synthesis involved in DNA repair(GO:0000731);double-strand break repair(GO:0006302)		chromatin/chromatin-binding protein(PC00077);hydrolase(PC00121)					Mycobacterium tuberculosis	nucleotide binding(GO:0000166);DNA binding(GO:0003677);single-stranded DNA binding(GO:0003697);ATP binding(GO:0005524)	DNA replication(GO:0006260);DNA repair(GO:0006281);cellular response to DNA damage stimulus(GO:0006974);SOS response(GO:0009432)	cytoplasm(GO:0005737);cytosol(GO:0005829);plasma membrane(GO:0005886)
MYCTU|EnsemblGenome=Rv0107c|UniProtKB=P9WPS5	Rv0107c	Probable cation-transporting ATPase I;ctpI;ortholog	SUBFAMILY NOT NAMED (PTHR24093:SF378)	ATPase activity, coupled to transmembrane movement of substances(GO:0042626);calcium ion transmembrane transporter activity(GO:0015085)		integral component of plasma membrane(GO:0005887)	cation transporter(PC00068);hydrolase(PC00121);ion channel(PC00133)					Mycobacterium tuberculosis	nucleotide binding(GO:0000166);ATP binding(GO:0005524);metal ion binding(GO:0046872)	calcium ion transmembrane transport(GO:0070588);cation transmembrane transport(GO:0098655)	cell wall(GO:0005618);cytosol(GO:0005829);plasma membrane(GO:0005886);membrane(GO:0016020);integral component of membrane(GO:0016021)
MYCTU|EnsemblGenome=LH57_06190|UniProtKB=O06579	Rv1127c	Probable pyruvate, phosphate dikinase PpdK;ppdK;ortholog	PYRUVATE, PHOSPHATE DIKINASE 1, CHLOROPLASTIC (PTHR22931:SF9)	kinase activity(GO:0016301)	carbohydrate metabolic process(GO:0005975);carbohydrate transport(GO:0008643)		kinase(PC00137)					Mycobacterium tuberculosis	ATP binding(GO:0005524);kinase activity(GO:0016301);transferase activity, transferring phosphorus-containing groups(GO:0016772);pyruvate, phosphate dikinase activity(GO:0050242)	pyruvate metabolic process(GO:0006090);phosphorylation(GO:0016310)
MYCTU|EnsemblGenome=LH57_21205|UniProtKB=O05450	Rv3894c	ESX conserved component EccC2. ESX-2 type VII secretion system protein. Possible membrane protein;eccC2;ortholog	SUBFAMILY NOT NAMED (PTHR22683:SF1)	nucleic acid binding(GO:0003676)	cell cycle(GO:0007049)		nucleic acid binding(PC00171)					Mycobacterium tuberculosis	nucleotide binding(GO:0000166);DNA binding(GO:0003677);ATP binding(GO:0005524)		cell wall(GO:0005618);plasma membrane(GO:0005886);membrane(GO:0016020);integral component of membrane(GO:0016021)
MYCTU|EnsemblGenome=Rv0006|UniProtKB=P9WG47	Rv0006	DNA gyrase subunit A;gyrA;ortholog	DNA GYRASE SUBUNIT A (PTHR43493:SF5)	ATP binding(GO:0005524);DNA binding(GO:0003677);DNA-dependent ATPase activity(GO:0008094);catalytic activity, acting on DNA(GO:0140097)	DNA conformation change(GO:0071103);DNA metabolic process(GO:0006259)	intracellular part(GO:0044424);protein-containing complex(GO:0032991)	DNA topoisomerase(PC00017);enzyme modulator(PC00095);isomerase(PC00135)					Mycobacterium tuberculosis	nucleotide binding(GO:0000166);magnesium ion binding(GO:0000287);DNA binding(GO:0003677);DNA topoisomerase activity(GO:0003916);DNA topoisomerase type II (double strand cut, ATP-hydrolyzing) activity(GO:0003918);protein binding(GO:0005515);ATP binding(GO:0005524);isomerase activity(GO:0016853);ATPase activity(GO:0016887);DNA negative supercoiling activity(GO:0034335)	DNA metabolic process(GO:0006259);DNA-dependent DNA replication(GO:0006261);DNA topological change(GO:0006265);response to antibiotic(GO:0046677)	cell wall(GO:0005618);chromosome(GO:0005694);cytoplasm(GO:0005737);plasma membrane(GO:0005886)
MYCTU|EnsemblGenome=Rv1292|UniProtKB=P9WFW5	Rv1292	Arginine--tRNA ligase;argS;ortholog	ARGININE--TRNA LIGASE, CYTOPLASMIC (PTHR11956:SF5)	catalytic activity, acting on RNA(GO:0140098);ligase activity(GO:0016874)	cellular amino acid metabolic process(GO:0006520);formation of translation initiation ternary complex(GO:0001677);tRNA metabolic process(GO:0006399);translational elongation(GO:0006414);translational termination(GO:0006415)							Mycobacterium tuberculosis	nucleotide binding(GO:0000166);aminoacyl-tRNA ligase activity(GO:0004812);arginine-tRNA ligase activity(GO:0004814);ATP binding(GO:0005524);ligase activity(GO:0016874)	translation(GO:0006412);tRNA aminoacylation for protein translation(GO:0006418);arginyl-tRNA aminoacylation(GO:0006420)	cytoplasm(GO:0005737);cytosol(GO:0005829);plasma membrane(GO:0005886)
MYCTU|EnsemblGenome=Rv1383|UniProtKB=P9WPK5	Rv1383	Carbamoyl-phosphate synthase small chain;carA;ortholog	CARBAMOYL-PHOSPHATE SYNTHASE ARGININE-SPECIFIC SMALL CHAIN (PTHR11405:SF4)	ligase activity(GO:0016874)	cellular amino acid biosynthetic process(GO:0008652)	catalytic complex(GO:1902494);cytoplasmic part(GO:0044444)	cysteine protease(PC00081);ligase(PC00142);metalloprotease(PC00153);transferase(PC00220)	De novo pyrimidine ribonucleotides biosythesis->Carbamoyl phosphate synthetase;;				Mycobacterium tuberculosis	nucleotide binding(GO:0000166);carbamoyl-phosphate synthase (glutamine-hydrolyzing) activity(GO:0004088);ATP binding(GO:0005524);ligase activity(GO:0016874)	'de novo' pyrimidine nucleobase biosynthetic process(GO:0006207);pyrimidine nucleotide biosynthetic process(GO:0006221);arginine biosynthetic process(GO:0006526);glutamine metabolic process(GO:0006541);cellular amino acid biosynthetic process(GO:0008652);'de novo' UMP biosynthetic process(GO:0044205)
MYCTU|EnsemblGenome=Rv1007c|UniProtKB=P9WFU5	Rv1007c	Methionine--tRNA ligase;metG;ortholog	METHIONINE--TRNA LIGASE, MITOCHONDRIAL (PTHR43326:SF1)	catalytic activity, acting on RNA(GO:0140098);ligase activity(GO:0016874)	cellular amino acid metabolic process(GO:0006520);formation of translation initiation ternary complex(GO:0001677);tRNA metabolic process(GO:0006399);translational elongation(GO:0006414);translational termination(GO:0006415)		aminoacyl-tRNA synthetase(PC00047)					Mycobacterium tuberculosis	nucleotide binding(GO:0000166);aminoacyl-tRNA ligase activity(GO:0004812);methionine-tRNA ligase activity(GO:0004825);ATP binding(GO:0005524);ligase activity(GO:0016874)	translation(GO:0006412);tRNA aminoacylation for protein translation(GO:0006418);methionyl-tRNA aminoacylation(GO:0006431)	cytoplasm(GO:0005737);plasma membrane(GO:0005886)
MYCTU|EnsemblGenome=Rv3731|UniProtKB=L0TDE1	Rv3731	DNA ligase C;ligC;ortholog	SUBFAMILY NOT NAMED (PTHR45674:SF10)	catalytic activity, acting on DNA(GO:0140097);ligase activity(GO:0016874)	DNA biosynthetic process(GO:0071897);DNA strand elongation involved in DNA replication(GO:0006271);RNA biosynthetic process(GO:0032774);RNA catabolic process(GO:0006401)	cytoplasm(GO:0005737)	DNA ligase(PC00012)					Mycobacterium tuberculosis	nucleotide binding(GO:0000166);DNA ligase (ATP) activity(GO:0003910);ATP binding(GO:0005524);ligase activity(GO:0016874)	DNA repair(GO:0006281);DNA recombination(GO:0006310)
MYCTU|EnsemblGenome=Rv0127|UniProtKB=O07177	Rv0127	Maltokinase;mak;ortholog										Mycobacterium tuberculosis	nucleotide binding(GO:0000166);ATP binding(GO:0005524);kinase activity(GO:0016301);transferase activity(GO:0016740)	carbohydrate metabolic process(GO:0005975);glycogen metabolic process(GO:0005977);glycogen biosynthetic process(GO:0005978);trehalose biosynthetic process(GO:0005992);phosphorylation(GO:0016310);carbohydrate phosphorylation(GO:0046835)	cytosol(GO:0005829);plasma membrane(GO:0005886)
MYCTU|EnsemblGenome=Rv1570|UniProtKB=P9WPQ5	Rv1570	ATP-dependent dethiobiotin synthetase BioD;bioD;ortholog	DETHIOBIOTIN SYNTHETASE (PTHR43210:SF2)	ligase activity(GO:0016874)	amide biosynthetic process(GO:0043604);carboxylic acid biosynthetic process(GO:0046394);coenzyme biosynthetic process(GO:0009108);drug metabolic process(GO:0017144);heterocycle biosynthetic process(GO:0018130);monocarboxylic acid metabolic process(GO:0032787);organic cyclic compound biosynthetic process(GO:1901362);organonitrogen compound biosynthetic process(GO:1901566);sulfur compound metabolic…	cytosol(GO:0005829)		Biotin biosynthesis->Dethiobiotin synthase;;				Mycobacterium tuberculosis	nucleotide binding(GO:0000166);magnesium ion binding(GO:0000287);dethiobiotin synthase activity(GO:0004141);ATP binding(GO:0005524);ligase activity(GO:0016874);metal ion binding(GO:0046872)	biotin biosynthetic process(GO:0009102)	cytoplasm(GO:0005737)
MYCTU|EnsemblGenome=Rv2439c|UniProtKB=P9WHU9	Rv2439c	Glutamate 5-kinase;proB;ortholog	GLUTAMATE 5-KINASE (PTHR43654:SF3)	kinase activity(GO:0016301)	cellular amino acid biosynthetic process(GO:0008652);heterocycle biosynthetic process(GO:0018130);organic cyclic compound biosynthetic process(GO:1901362)	cytosol(GO:0005829)	amino acid kinase(PC00045);dehydrogenase(PC00092)	Proline biosynthesis->Glutamyl kinase;;				Mycobacterium tuberculosis	nucleotide binding(GO:0000166);RNA binding(GO:0003723);glutamate 5-kinase activity(GO:0004349);ATP binding(GO:0005524);kinase activity(GO:0016301);transferase activity(GO:0016740)	proline biosynthetic process(GO:0006561);cellular amino acid biosynthetic process(GO:0008652);phosphorylation(GO:0016310);L-proline biosynthetic process(GO:0055129)	cytoplasm(GO:0005737)
MYCTU|EnsemblGenome=Rv0015c|UniProtKB=P9WI83	Rv0015c	Serine/threonine-protein kinase PknA;pknA;ortholog	SUBFAMILY NOT NAMED (PTHR43289:SF11)	protein kinase activity(GO:0004672)			protein kinase(PC00193)					Mycobacterium tuberculosis	nucleotide binding(GO:0000166);protein kinase activity(GO:0004672);protein serine/threonine kinase activity(GO:0004674);protein binding(GO:0005515);ATP binding(GO:0005524);kinase activity(GO:0016301);transferase activity(GO:0016740)	protein phosphorylation(GO:0006468);regulation of cell shape(GO:0008360);pathogenesis(GO:0009405);phosphorylation(GO:0016310);positive regulation of catalytic activity(GO:0043085);negative regulation of catalytic activity(GO:0043086);positive regulation of DNA binding(GO:0043388);growth of symbiont in host(GO:0044117);negative regulation of fatty acid biosynthetic process(GO:0045717);protein auto…	extracellular region(GO:0005576);cytosol(GO:0005829);plasma membrane(GO:0005886);membrane(GO:0016020);integral component of membrane(GO:0016021)
MYCTU|EnsemblGenome=Rv3884c|UniProtKB=P9WPH7	Rv3884c	ESX-2 secretion system protein EccA2;eccA2;ortholog	AAA-TYPE ATPASE FAMILY PROTEIN / ANKYRIN REPEAT FAMILY PROTEIN (PTHR43392:SF2)	ATPase activity(GO:0016887)			DNA helicase(PC00011)					Mycobacterium tuberculosis	nucleotide binding(GO:0000166);ATP binding(GO:0005524)		cytoplasm(GO:0005737)
MYCTU|EnsemblGenome=LH57_04120|UniProtKB=P71815	Rv0758	Possible two component system response sensor kinase membrane associated PhoR;phoR;ortholog	SENSOR PROTEIN QSEC (PTHR45436:SF5)									Mycobacterium tuberculosis	phosphorelay sensor kinase activity(GO:0000155);nucleotide binding(GO:0000166);protein histidine kinase activity(GO:0004673);ATP binding(GO:0005524);kinase activity(GO:0016301);transferase activity(GO:0016740);transferase activity, transferring phosphorus-containing groups(GO:0016772)	phosphorelay signal transduction system(GO:0000160);signal transduction(GO:0007165);phosphorylation(GO:0016310);peptidyl-histidine phosphorylation(GO:0018106);signal transduction by protein phosphorylation(GO:0023014)	membrane(GO:0016020);integral component of membrane(GO:0016021)
MYCTU|EnsemblGenome=Rv3764c|UniProtKB=O69729	Rv3764c	Probable sensor histidine kinase TcrY;tcrY;ortholog	SENSOR PROTEIN QSEC (PTHR45436:SF5)									Mycobacterium tuberculosis	phosphorelay sensor kinase activity(GO:0000155);nucleotide binding(GO:0000166);magnesium ion binding(GO:0000287);protein histidine kinase activity(GO:0004673);calcium ion binding(GO:0005509);protein binding(GO:0005515);ATP binding(GO:0005524);kinase activity(GO:0016301);transferase activity(GO:0016740);transferase activity, transferring phosphorus-containing groups(GO:0016772);ATPase activity(GO:…	phosphorelay signal transduction system(GO:0000160);signal transduction(GO:0007165);phosphorylation(GO:0016310);peptidyl-histidine phosphorylation(GO:0018106);signal transduction by protein phosphorylation(GO:0023014);protein autophosphorylation(GO:0046777)	cytosol(GO:0005829);plasma membrane(GO:0005886);membrane(GO:0016020);integral component of membrane(GO:0016021)
MYCTU|EnsemblGenome=Rv2702|UniProtKB=P9WIN1	Rv2702	Polyphosphate glucokinase;ppgK;ortholog	SUBFAMILY NOT NAMED (PTHR18964:SF146)	DNA binding(GO:0003677);DNA-binding transcription factor activity(GO:0003700);carbohydrate kinase activity(GO:0019200)	monosaccharide metabolic process(GO:0005996);regulation of carbohydrate metabolic process(GO:0006109);regulation of transcription by RNA polymerase II(GO:0006357);transcription by RNA polymerase II(GO:0006366)		carbohydrate kinase(PC00065);epimerase/racemase(PC00096);transcription factor(PC00218)					Mycobacterium tuberculosis	nucleotide binding(GO:0000166);glucokinase activity(GO:0004340);ATP binding(GO:0005524);kinase activity(GO:0016301);transferase activity(GO:0016740);polyphosphate-glucose phosphotransferase activity(GO:0047330)	phosphorylation(GO:0016310);glucose 6-phosphate metabolic process(GO:0051156)
MYCTU|EnsemblGenome=LH57_18010|UniProtKB=P96901	Rv3296	Probable ATP-dependent helicase Lhr (Large helicase-related protein);lhr;ortholog	ATP-DEPENDENT HELICASE LHR-RELATED (PTHR24031:SF575)									Mycobacterium tuberculosis	nucleic acid binding(GO:0003676);helicase activity(GO:0004386);ATP binding(GO:0005524);hydrolase activity, acting on acid anhydrides, in phosphorus-containing anhydrides(GO:0016818)		cell wall(GO:0005618)

## Sheet: adenyl ribonucleotide binding 
Column1	Column2	Column3	Column4	Column5	Column6	Column7	Column8	Column9	Column10	Column11	Column12	Column13	Column14	Column15	Column16	Column17
MYCTU|EnsemblGenome=Rv2941|UniProtKB=P9WQ59	Rv2941	Long-chain-fatty-acid--AMP ligase FadD28;fadD28;ortholog	DISCO-INTERACTING PROTEIN 2 (PTHR22754:SF32)									Mycobacterium tuberculosis	nucleotide binding(GO:0000166);catalytic activity(GO:0003824);fatty-acyl-CoA synthase activity(GO:0004321);ATP binding(GO:0005524);ligase activity(GO:0016874);adenylyltransferase activity(GO:0070566)	lipid metabolic process(GO:0006629);fatty acid metabolic process(GO:0006631);fatty acid biosynthetic process(GO:0006633);lipid biosynthetic process(GO:0008610);growth of symbiont in host cell(GO:0044119);suppression by symbiont of host innate immune response(GO:0052170);response to host immune response(GO:0052572);DIM/DIP cell wall layer assembly(GO:0071770)	cytosol(GO:0005829);plasma membrane(GO:0005886)
MYCTU|EnsemblGenome=Rv1821|UniProtKB=P9WGP3	Rv1821	Protein translocase subunit SecA 2;secA2;ortholog	SI:CH211-261I17.1-RELATED (PTHR30612:SF0)	ATP binding(GO:0005524);ATPase activity, coupled to transmembrane movement of substances(GO:0042626);protein transmembrane transporter activity(GO:0008320)			transporter(PC00227)					Mycobacterium tuberculosis	nucleotide binding(GO:0000166);ATP binding(GO:0005524);ATPase activity(GO:0016887)	protein targeting(GO:0006605);intracellular protein transport(GO:0006886);pathogenesis(GO:0009405);protein transport(GO:0015031);protein import(GO:0017038);protein transport by the Sec complex(GO:0043952);growth of symbiont in host cell(GO:0044119);modulation by symbiont of defense-related host reactive oxygen species production(GO:0052059);modulation by symbiont of defense-related host reactive …	cell wall(GO:0005618);cytoplasm(GO:0005737);cytosol(GO:0005829);plasma membrane(GO:0005886);membrane(GO:0016020)
MYCTU|EnsemblGenome=Rv0629c|UniProtKB=P9WHJ1	Rv0629c	RecBCD enzyme subunit RecD;recD;ortholog	RECBCD ENZYME SUBUNIT RECD (PTHR43788:SF6)									Mycobacterium tuberculosis	nucleotide binding(GO:0000166);DNA binding(GO:0003677);DNA helicase activity(GO:0003678);helicase activity(GO:0004386);nuclease activity(GO:0004518);exonuclease activity(GO:0004527);ATP binding(GO:0005524);exodeoxyribonuclease V activity(GO:0008854);hydrolase activity(GO:0016787)	double-strand break repair via homologous recombination(GO:0000724);DNA repair(GO:0006281);double-strand break repair(GO:0006302);DNA recombination(GO:0006310);cellular response to DNA damage stimulus(GO:0006974);DNA duplex unwinding(GO:0032508);nucleic acid phosphodiester bond hydrolysis(GO:0090305)	cell wall(GO:0005618);cytosol(GO:0005829);plasma membrane(GO:0005886);exodeoxyribonuclease V complex(GO:0009338)
MYCTU|EnsemblGenome=Rv0103c|UniProtKB=P9WPT9	Rv0103c	Cation-transporting P-type ATPase B;ctpB;ortholog	ATP7, ISOFORM B (PTHR43520:SF8)	ATPase activity, coupled to transmembrane movement of substances(GO:0042626);metal ion transmembrane transporter activity(GO:0046873)	inorganic cation transmembrane transport(GO:0098662);transition metal ion transport(GO:0000041)		cation transporter(PC00068);hydrolase(PC00121);ion channel(PC00133)					Mycobacterium tuberculosis	nucleotide binding(GO:0000166);ATP binding(GO:0005524);ATPase-coupled cation transmembrane transporter activity(GO:0019829);metal ion binding(GO:0046872)	cation transport(GO:0006812);metal ion transport(GO:0030001);copper ion transmembrane transport(GO:0035434);divalent inorganic cation transport(GO:0072511);cation transmembrane transport(GO:0098655)	cytosol(GO:0005829);plasma membrane(GO:0005886);membrane(GO:0016020);integral component of membrane(GO:0016021)
MYCTU|EnsemblGenome=Rv0115|UniProtKB=O53637	Rv0115	Possible D-alpha-D-heptose-7-phosphate kinase HddA;hddA;ortholog	L-FUCOSE KINASE (PTHR32463:SF0)	kinase activity(GO:0016301);phosphotransferase activity, alcohol group as acceptor(GO:0016773)	nucleotide biosynthetic process(GO:0009165);nucleotide-sugar biosynthetic process(GO:0009226)							Mycobacterium tuberculosis	ATP binding(GO:0005524);kinase activity(GO:0016301)	phosphorylation(GO:0016310)
MYCTU|EnsemblGenome=Rv1266c|UniProtKB=P9WI71	Rv1266c	Serine/threonine-protein kinase PknH;pknH;ortholog	SUBFAMILY NOT NAMED (PTHR43289:SF11)	protein kinase activity(GO:0004672)			protein kinase(PC00193)					Mycobacterium tuberculosis	nucleotide binding(GO:0000166);protein kinase activity(GO:0004672);protein serine/threonine kinase activity(GO:0004674);ATP binding(GO:0005524);kinase activity(GO:0016301);transferase activity(GO:0016740)	protein phosphorylation(GO:0006468);phosphorylation(GO:0016310);positive regulation of catalytic activity(GO:0043085);negative regulation of catalytic activity(GO:0043086);positive regulation of DNA binding(GO:0043388);positive regulation of transcription, DNA-templated(GO:0045893);negative regulation of growth(GO:0045926);protein autophosphorylation(GO:0046777);regulation of lipid biosynthetic p…	cell wall(GO:0005618);plasma membrane(GO:0005886);integral component of plasma membrane(GO:0005887);membrane(GO:0016020);integral component of membrane(GO:0016021)
MYCTU|EnsemblGenome=Rv3447c|UniProtKB=P9WNA7	Rv3447c	ESX-4 secretion system protein EccC4;eccC4;ortholog	SUBFAMILY NOT NAMED (PTHR22683:SF1)	nucleic acid binding(GO:0003676)	cell cycle(GO:0007049)		nucleic acid binding(PC00171)					Mycobacterium tuberculosis	nucleotide binding(GO:0000166);DNA binding(GO:0003677);ATP binding(GO:0005524)		plasma membrane(GO:0005886);membrane(GO:0016020);integral component of membrane(GO:0016021)
MYCTU|EnsemblGenome=Rv2436|UniProtKB=P71913	Rv2436	Ribokinase;rbsK;ortholog	RIBOKINASE (PTHR10584:SF166)									Mycobacterium tuberculosis	nucleotide binding(GO:0000166);ribokinase activity(GO:0004747);ATP binding(GO:0005524);kinase activity(GO:0016301);transferase activity(GO:0016740);metal ion binding(GO:0046872)	carbohydrate metabolic process(GO:0005975);D-ribose metabolic process(GO:0006014);phosphorylation(GO:0016310);D-ribose catabolic process(GO:0019303);carbohydrate phosphorylation(GO:0046835)	cytoplasm(GO:0005737)
MYCTU|EnsemblGenome=Rv1329c|UniProtKB=P9WMR5	Rv1329c	Probable ATP-dependent helicase DinG homolog;dinG;ortholog	ATP-DEPENDENT DNA HELICASE YOAA-RELATED (PTHR11472:SF60)	ATP-dependent DNA helicase activity(GO:0004003)								Mycobacterium tuberculosis	nucleotide binding(GO:0000166);nucleic acid binding(GO:0003676);DNA binding(GO:0003677);DNA helicase activity(GO:0003678);helicase activity(GO:0004386);ATP binding(GO:0005524);hydrolase activity(GO:0016787);hydrolase activity, acting on acid anhydrides, in phosphorus-containing anhydrides(GO:0016818)	nucleobase-containing compound metabolic process(GO:0006139);DNA repair(GO:0006281);DNA recombination(GO:0006310);cellular response to DNA damage stimulus(GO:0006974);DNA duplex unwinding(GO:0032508)	plasma membrane(GO:0005886)
MYCTU|EnsemblGenome=Rv1028c|UniProtKB=P9WGL3	Rv1028c	Sensor protein KdpD;kdpD;ortholog	SENSOR PROTEIN KDPD (PTHR45569:SF1)	protein kinase activity(GO:0004672)	detection of chemical stimulus(GO:0009593);peptidyl-amino acid modification(GO:0018193);phosphorelay signal transduction system(GO:0000160);signal transduction by protein phosphorylation(GO:0023014)	intracellular(GO:0005622);plasma membrane(GO:0005886)						Mycobacterium tuberculosis	phosphorelay sensor kinase activity(GO:0000155);nucleotide binding(GO:0000166);protein histidine kinase activity(GO:0004673);protein binding(GO:0005515);ATP binding(GO:0005524);kinase activity(GO:0016301);transferase activity(GO:0016740);transferase activity, transferring phosphorus-containing groups(GO:0016772)	phosphorelay signal transduction system(GO:0000160);signal transduction(GO:0007165);phosphorylation(GO:0016310);peptidyl-histidine phosphorylation(GO:0018106);signal transduction by protein phosphorylation(GO:0023014)	cytoplasm(GO:0005737);plasma membrane(GO:0005886);membrane(GO:0016020);integral component of membrane(GO:0016021)
MYCTU|EnsemblGenome=Rv0969|UniProtKB=P9WPS3	Rv0969	Probable copper-exporting P-type ATPase V;ctpV;ortholog	ATP7, ISOFORM B (PTHR43520:SF8)	ATPase activity, coupled to transmembrane movement of substances(GO:0042626);metal ion transmembrane transporter activity(GO:0046873)	inorganic cation transmembrane transport(GO:0098662);transition metal ion transport(GO:0000041)		cation transporter(PC00068);hydrolase(PC00121);ion channel(PC00133)					Mycobacterium tuberculosis	nucleotide binding(GO:0000166);ATP binding(GO:0005524);ATPase-coupled cation transmembrane transporter activity(GO:0019829);metal ion binding(GO:0046872)	ion transport(GO:0006811);cation transport(GO:0006812);copper ion transport(GO:0006825);pathogenesis(GO:0009405);copper ion transmembrane transport(GO:0035434);response to copper ion(GO:0046688);divalent inorganic cation transport(GO:0072511);cation transmembrane transport(GO:0098655)	cell wall(GO:0005618);plasma membrane(GO:0005886);integral component of plasma membrane(GO:0005887);membrane(GO:0016020);integral component of membrane(GO:0016021)
MYCTU|EnsemblGenome=Rv2112c|UniProtKB=P9WNU9	Rv2112c	Pup deamidase/depupylase;dop;ortholog	SUBFAMILY NOT NAMED (PTHR42307:SF2)	ATP binding(GO:0005524)	modification-dependent protein catabolic process(GO:0019941);peptidyl-lysine modification(GO:0018205);proteasomal protein catabolic process(GO:0010498);protein modification by small protein conjugation(GO:0032446)							Mycobacterium tuberculosis	nucleotide binding(GO:0000166);protein binding(GO:0005515);ATP binding(GO:0005524);peptidase activity(GO:0008233);hydrolase activity(GO:0016787);hydrolase activity, acting on carbon-nitrogen (but not peptide) bonds, in linear amides(GO:0016811);metal ion binding(GO:0046872)	pathogenesis(GO:0009405);proteasomal protein catabolic process(GO:0010498);modification-dependent protein catabolic process(GO:0019941);protein pupylation(GO:0070490)
MYCTU|EnsemblGenome=Rv0982|UniProtKB=P9WGL1	Rv0982	Signal transduction histidine-protein kinase/phosphatase MprB;mprB;ortholog	SENSOR PROTEIN CREC (PTHR44936:SF5)									Mycobacterium tuberculosis	phosphorelay sensor kinase activity(GO:0000155);nucleotide binding(GO:0000166);protein histidine kinase activity(GO:0004673);phosphoprotein phosphatase activity(GO:0004721);ATP binding(GO:0005524);kinase activity(GO:0016301);transferase activity(GO:0016740);transferase activity, transferring phosphorus-containing groups(GO:0016772);hydrolase activity(GO:0016787)	phosphorelay signal transduction system(GO:0000160);protein dephosphorylation(GO:0006470);signal transduction(GO:0007165);pathogenesis(GO:0009405);phosphorylation(GO:0016310);peptidyl-histidine phosphorylation(GO:0018106);signal transduction by protein phosphorylation(GO:0023014)	extracellular region(GO:0005576);plasma membrane(GO:0005886);membrane(GO:0016020);integral component of membrane(GO:0016021)
MYCTU|EnsemblGenome=Rv2187|UniProtKB=O53521	Rv2187	Long-chain-fatty-acid--CoA ligase FadD15;fadD15;ortholog	SUBFAMILY NOT NAMED (PTHR24096:SF258)	ligase activity(GO:0016874);transporter activity(GO:0005215)	fatty acid metabolic process(GO:0006631);lipid transport(GO:0006869)		ligase(PC00142)					Mycobacterium tuberculosis	nucleotide binding(GO:0000166);catalytic activity(GO:0003824);acyl-CoA ligase activity(GO:0003996);long-chain fatty acid-CoA ligase activity(GO:0004467);ATP binding(GO:0005524);ligase activity(GO:0016874);decanoate-CoA ligase activity(GO:0102391)	long-chain fatty acid metabolic process(GO:0001676);lipid metabolic process(GO:0006629);fatty acid metabolic process(GO:0006631);fatty acid biosynthetic process(GO:0006633);lipid biosynthetic process(GO:0008610);Actinobacterium-type cell wall biogenesis(GO:0071766)	cell wall(GO:0005618);plasma membrane(GO:0005886)
MYCTU|EnsemblGenome=Rv2155c|UniProtKB=P9WJL5	Rv2155c	UDP-N-acetylmuramoylalanine--D-glutamate ligase;murD;ortholog	UDP-N-ACETYLMURAMOYLALANINE--D-GLUTAMATE LIGASE (PTHR43692:SF1)	ligase activity(GO:0016874)	metabolic process(GO:0008152)		ligase(PC00142)	Peptidoglycan biosynthesis->UDP-N-acetylmuramoylalanine-D-glutamate ligase;;				Mycobacterium tuberculosis	nucleotide binding(GO:0000166);protein binding(GO:0005515);ATP binding(GO:0005524);UDP-N-acetylmuramoylalanine-D-glutamate ligase activity(GO:0008764);ligase activity(GO:0016874)	cell cycle(GO:0007049);regulation of cell shape(GO:0008360);biosynthetic process(GO:0009058);peptidoglycan biosynthetic process(GO:0009252);cell division(GO:0051301);cell wall organization(GO:0071555)	cytoplasm(GO:0005737);cytosol(GO:0005829)
MYCTU|EnsemblGenome=LH57_11450|UniProtKB=I6YCF3	Rv2101	Probable helicase HelZ;helZ;ortholog	SWI/SNF-RELATED MATRIX-ASSOCIATED ACTIN-DEPENDENT REGULATOR OF CHROMATIN SUBFAMILY A CONTAINING DEAD/H BOX 1 (PTHR10799:SF964)				DNA helicase(PC00011)	Wnt signaling pathway->Switched/Sucrose Non Fermentation;;				Mycobacterium tuberculosis	helicase activity(GO:0004386);ATP binding(GO:0005524)
MYCTU|EnsemblGenome=Rv0284|UniProtKB=P9WNA9	Rv0284	ESX-3 secretion system protein EccC3;eccC3;ortholog	SUBFAMILY NOT NAMED (PTHR22683:SF1)	nucleic acid binding(GO:0003676)	cell cycle(GO:0007049)		nucleic acid binding(PC00171)					Mycobacterium tuberculosis	nucleotide binding(GO:0000166);DNA binding(GO:0003677);ATP binding(GO:0005524)		cell wall(GO:0005618);plasma membrane(GO:0005886);integral component of plasma membrane(GO:0005887);membrane(GO:0016020);integral component of membrane(GO:0016021)
MYCTU|EnsemblGenome=Rv3245c|UniProtKB=P9WGK9	Rv3245c	Sensor histidine kinase MtrB;mtrB;ortholog	HYBRID SIGNAL TRANSDUCTION HISTIDINE KINASE C (PTHR43547:SF2)	protein kinase activity(GO:0004672)	peptidyl-amino acid modification(GO:0018193);phosphorelay signal transduction system(GO:0000160);signal transduction by protein phosphorylation(GO:0023014)	intracellular(GO:0005622)	esterase(PC00097);protein kinase(PC00193);transcription factor(PC00218)					Mycobacterium tuberculosis	phosphorelay sensor kinase activity(GO:0000155);nucleotide binding(GO:0000166);protein histidine kinase activity(GO:0004673);ATP binding(GO:0005524);kinase activity(GO:0016301);transferase activity(GO:0016740);transferase activity, transferring phosphorus-containing groups(GO:0016772)	phosphorelay signal transduction system(GO:0000160);signal transduction(GO:0007165);phosphorylation(GO:0016310);peptidyl-histidine phosphorylation(GO:0018106);signal transduction by protein phosphorylation(GO:0023014)	cytosol(GO:0005829);plasma membrane(GO:0005886);membrane(GO:0016020);integral component of membrane(GO:0016021)
MYCTU|EnsemblGenome=Rv0404|UniProtKB=P9WQ57	Rv0404	Long-chain-fatty-acid--AMP ligase FadD30;fadD30;ortholog	DISCO-INTERACTING PROTEIN 2 (PTHR22754:SF32)									Mycobacterium tuberculosis	nucleotide binding(GO:0000166);catalytic activity(GO:0003824);ATP binding(GO:0005524);ligase activity(GO:0016874);adenylyltransferase activity(GO:0070566)	lipid metabolic process(GO:0006629);fatty acid metabolic process(GO:0006631);fatty acid biosynthetic process(GO:0006633);lipid biosynthetic process(GO:0008610);induction by symbiont of host immune response(GO:0052556);Actinobacterium-type cell wall biogenesis(GO:0071766)
MYCTU|EnsemblGenome=Rv0058|UniProtKB=P9WMR3	Rv0058	Replicative DNA helicase;dnaB;ortholog	REPLICATIVE DNA HELICASE (PTHR30153:SF2)	DNA helicase activity(GO:0003678)	DNA biosynthetic process(GO:0071897);DNA-dependent DNA replication(GO:0006261)	cytosol(GO:0005829)	protease(PC00190)					Mycobacterium tuberculosis	nucleotide binding(GO:0000166);DNA binding(GO:0003677);DNA helicase activity(GO:0003678);helicase activity(GO:0004386);nuclease activity(GO:0004518);endonuclease activity(GO:0004519);protein binding(GO:0005515);ATP binding(GO:0005524);hydrolase activity(GO:0016787)	DNA replication(GO:0006260);DNA replication, synthesis of RNA primer(GO:0006269);intron homing(GO:0006314);cellular response to DNA damage stimulus(GO:0006974);intein-mediated protein splicing(GO:0016539);nucleic acid phosphodiester bond hydrolysis(GO:0090305)	cell wall(GO:0005618);cytosol(GO:0005829);primosome complex(GO:1990077)
MYCTU|EnsemblGenome=Rv1640c|UniProtKB=P9WFU7	Rv1640c	Lysylphosphatidylglycerol biosynthesis bifunctional protein LysX;lysX;ortholog	LYSINE--TRNA LIGASE, CHLOROPLASTIC/MITOCHONDRIAL (PTHR42918:SF9)	catalytic activity, acting on RNA(GO:0140098);ligase activity(GO:0016874);tRNA binding(GO:0000049)	cellular amino acid metabolic process(GO:0006520);formation of translation initiation ternary complex(GO:0001677);tRNA metabolic process(GO:0006399);translational elongation(GO:0006414);translational termination(GO:0006415)	cytosol(GO:0005829)	RNA binding protein(PC00031);aminoacyl-tRNA synthetase(PC00047)					Mycobacterium tuberculosis	nucleotide binding(GO:0000166);magnesium ion binding(GO:0000287);nucleic acid binding(GO:0003676);DNA binding(GO:0003677);catalytic activity(GO:0003824);aminoacyl-tRNA ligase activity(GO:0004812);lysine-tRNA ligase activity(GO:0004824);ATP binding(GO:0005524);transferase activity(GO:0016740);ligase activity(GO:0016874);metal ion binding(GO:0046872);lysyltransferase activity(GO:0050071)	tRNA aminoacylation for protein translation(GO:0006418);lysyl-tRNA aminoacylation(GO:0006430);lipid metabolic process(GO:0006629);metabolic process(GO:0008152);phospholipid biosynthetic process(GO:0008654);pathogenesis(GO:0009405);stabilization of membrane potential(GO:0030322);phosphatidylglycerol metabolic process(GO:0046471);response to antibiotic(GO:0046677)	cell wall(GO:0005618);cytoplasm(GO:0005737);cytosol(GO:0005829);plasma membrane(GO:0005886);membrane(GO:0016020);integral component of membrane(GO:0016021)
MYCTU|EnsemblGenome=Rv2247|UniProtKB=P9WQH5	Rv2247	Probable propionyl-CoA carboxylase beta chain 6;accD6;ortholog	PROPIONYL-COA CARBOXYLASE BETA CHAIN, MITOCHONDRIAL (PTHR43842:SF2)	ligase activity(GO:0016874)	cellular amino acid catabolic process(GO:0009063);fatty acid biosynthetic process(GO:0006633)		ligase(PC00142)	Methylmalonyl pathway->Propionyl-CoA carboxylase;;Succinate to proprionate conversion->Methylmalonyl-CoA decarboxylase;;;				Mycobacterium tuberculosis	nucleotide binding(GO:0000166);acetyl-CoA carboxylase activity(GO:0003989);propionyl-CoA carboxylase activity(GO:0004658);protein binding(GO:0005515);ATP binding(GO:0005524);ligase activity(GO:0016874)	fatty acid elongation, saturated fatty acid(GO:0019367)	cell wall(GO:0005618);acetyl-CoA carboxylase complex(GO:0009317)
MYCTU|EnsemblGenome=Rv3598c|UniProtKB=P9WFU9	Rv3598c	Lysine--tRNA ligase 1;lysS1;ortholog	LYSINE--TRNA LIGASE, CHLOROPLASTIC/MITOCHONDRIAL (PTHR42918:SF9)	catalytic activity, acting on RNA(GO:0140098);ligase activity(GO:0016874);tRNA binding(GO:0000049)	cellular amino acid metabolic process(GO:0006520);formation of translation initiation ternary complex(GO:0001677);tRNA metabolic process(GO:0006399);translational elongation(GO:0006414);translational termination(GO:0006415)	cytosol(GO:0005829)	RNA binding protein(PC00031);aminoacyl-tRNA synthetase(PC00047)					Mycobacterium tuberculosis	nucleotide binding(GO:0000166);magnesium ion binding(GO:0000287);nucleic acid binding(GO:0003676);aminoacyl-tRNA ligase activity(GO:0004812);lysine-tRNA ligase activity(GO:0004824);ATP binding(GO:0005524);ligase activity(GO:0016874);metal ion binding(GO:0046872)	translation(GO:0006412);tRNA aminoacylation for protein translation(GO:0006418);lysyl-tRNA aminoacylation(GO:0006430)	cytoplasm(GO:0005737)
MYCTU|EnsemblGenome=Rv3826|UniProtKB=P9WQ47	Rv3826	Probable long-chain-fatty-acid--CoA ligase FadD23;fadD23;ortholog	DISCO-INTERACTING PROTEIN 2 (PTHR22754:SF32)									Mycobacterium tuberculosis	nucleotide binding(GO:0000166);catalytic activity(GO:0003824);ATP binding(GO:0005524);ligase activity(GO:0016874)	lipid metabolic process(GO:0006629);fatty acid metabolic process(GO:0006631);fatty acid biosynthetic process(GO:0006633);lipid biosynthetic process(GO:0008610);sulfolipid biosynthetic process(GO:0046506);Actinobacterium-type cell wall biogenesis(GO:0071766)	membrane(GO:0016020);integral component of membrane(GO:0016021)
MYCTU|EnsemblGenome=Rv2848c|UniProtKB=P9WP97	Rv2848c	Hydrogenobyrinate a,c-diamide synthase;cobB;ortholog	SUBFAMILY NOT NAMED (PTHR43873:SF1)									Mycobacterium tuberculosis	nucleotide binding(GO:0000166);catalytic activity(GO:0003824);ATP binding(GO:0005524);ligase activity(GO:0016874);cobyrinic acid a,c-diamide synthase activity(GO:0042242);hydrogenobyrinic acid a,c-diamide synthase (glutamine-hydrolysing) activity(GO:0043802)	glutamine metabolic process(GO:0006541);cobalamin biosynthetic process(GO:0009236)	plasma membrane(GO:0005886)
MYCTU|EnsemblGenome=Rv3062|UniProtKB=P9WNV5	Rv3062	DNA ligase B;ligB;ortholog	SUBFAMILY NOT NAMED (PTHR45674:SF9)	catalytic activity, acting on DNA(GO:0140097);ligase activity(GO:0016874)	DNA biosynthetic process(GO:0071897);DNA strand elongation involved in DNA replication(GO:0006271);RNA biosynthetic process(GO:0032774);RNA catabolic process(GO:0006401)	cytoplasm(GO:0005737)	DNA ligase(PC00012)					Mycobacterium tuberculosis	nucleotide binding(GO:0000166);magnesium ion binding(GO:0000287);DNA binding(GO:0003677);DNA ligase activity(GO:0003909);DNA ligase (ATP) activity(GO:0003910);ATP binding(GO:0005524);ligase activity(GO:0016874);metal ion binding(GO:0046872)	DNA replication(GO:0006260);DNA ligation(GO:0006266);DNA repair(GO:0006281);DNA recombination(GO:0006310);cellular response to DNA damage stimulus(GO:0006974);cell cycle(GO:0007049);DNA ligation involved in DNA repair(GO:0051103);cell division(GO:0051301);DNA biosynthetic process(GO:0071897)	cell wall(GO:0005618)
MYCTU|EnsemblGenome=Rv0041|UniProtKB=P9WFV1	Rv0041	Leucine--tRNA ligase;leuS;ortholog	LEUCINE--TRNA LIGASE, MITOCHONDRIAL-RELATED (PTHR43740:SF2)	catalytic activity, acting on RNA(GO:0140098);ligase activity(GO:0016874)	cellular amino acid metabolic process(GO:0006520);formation of translation initiation ternary complex(GO:0001677);tRNA metabolic process(GO:0006399);translational elongation(GO:0006414);translational termination(GO:0006415)		aminoacyl-tRNA synthetase(PC00047)					Mycobacterium tuberculosis	nucleotide binding(GO:0000166);aminoacyl-tRNA editing activity(GO:0002161);aminoacyl-tRNA ligase activity(GO:0004812);leucine-tRNA ligase activity(GO:0004823);ATP binding(GO:0005524);ligase activity(GO:0016874)	translation(GO:0006412);tRNA aminoacylation for protein translation(GO:0006418);leucyl-tRNA aminoacylation(GO:0006429);aminoacyl-tRNA metabolism involved in translational fidelity(GO:0106074)	cell wall(GO:0005618);cytoplasm(GO:0005737);plasma membrane(GO:0005886)
MYCTU|EnsemblGenome=Rv0938|UniProtKB=P9WNV3	Rv0938	Multifunctional non-homologous end joining DNA repair protein LigD;ligD;ortholog	SUBFAMILY NOT NAMED (PTHR42705:SF2)									Mycobacterium tuberculosis	nucleotide binding(GO:0000166);magnesium ion binding(GO:0000287);DNA binding(GO:0003677);catalytic activity(GO:0003824);DNA-directed DNA polymerase activity(GO:0003887);DNA primase activity(GO:0003896);DNA-directed 5'-3' RNA polymerase activity(GO:0003899);DNA ligase activity(GO:0003909);DNA ligase (ATP) activity(GO:0003910);nuclease activity(GO:0004518);exonuclease activity(GO:0004527);polynucle…	DNA ligation(GO:0006266);DNA replication, synthesis of RNA primer(GO:0006269);DNA repair(GO:0006281);double-strand break repair(GO:0006302);double-strand break repair via nonhomologous end joining(GO:0006303);DNA recombination(GO:0006310);cellular response to DNA damage stimulus(GO:0006974);metabolic process(GO:0008152);viral process(GO:0016032);DNA biosynthetic process(GO:0071897);nucleic acid p…	plasma membrane(GO:0005886)
MYCTU|EnsemblGenome=LH57_20475|UniProtKB=O69724	Rv3758c	Possible osmoprotectant (Glycine betaine/carnitine/choline/L-proline) transport ATP-binding protein ABC transporter ProV;proV;ortholog	SUBFAMILY NOT NAMED (PTHR43117:SF4)	ATPase activity, coupled to transmembrane movement of substances(GO:0042626)	amino acid transport(GO:0006865);carbohydrate metabolic process(GO:0005975);carbohydrate transport(GO:0008643);cellular amino acid metabolic process(GO:0006520);phosphate-containing compound metabolic process(GO:0006796)		ATP-binding cassette (ABC) transporter(PC00003)					Mycobacterium tuberculosis	nucleotide binding(GO:0000166);ATP binding(GO:0005524);ATPase activity(GO:0016887)	glycine betaine transport(GO:0031460);response to host(GO:0075136)	plasma membrane(GO:0005886)
MYCTU|EnsemblGenome=Rv0003|UniProtKB=P9WHI9	Rv0003	DNA replication and repair protein RecF;recF;ortholog	DNA REPLICATION AND REPAIR PROTEIN RECF (PTHR32182:SF0)		DNA synthesis involved in DNA repair(GO:0000731);double-strand break repair(GO:0006302)		chromatin/chromatin-binding protein(PC00077);hydrolase(PC00121)					Mycobacterium tuberculosis	nucleotide binding(GO:0000166);DNA binding(GO:0003677);single-stranded DNA binding(GO:0003697);ATP binding(GO:0005524)	DNA replication(GO:0006260);DNA repair(GO:0006281);cellular response to DNA damage stimulus(GO:0006974);SOS response(GO:0009432)	cytoplasm(GO:0005737);cytosol(GO:0005829);plasma membrane(GO:0005886)
MYCTU|EnsemblGenome=Rv0107c|UniProtKB=P9WPS5	Rv0107c	Probable cation-transporting ATPase I;ctpI;ortholog	SUBFAMILY NOT NAMED (PTHR24093:SF378)	ATPase activity, coupled to transmembrane movement of substances(GO:0042626);calcium ion transmembrane transporter activity(GO:0015085)		integral component of plasma membrane(GO:0005887)	cation transporter(PC00068);hydrolase(PC00121);ion channel(PC00133)					Mycobacterium tuberculosis	nucleotide binding(GO:0000166);ATP binding(GO:0005524);metal ion binding(GO:0046872)	calcium ion transmembrane transport(GO:0070588);cation transmembrane transport(GO:0098655)	cell wall(GO:0005618);cytosol(GO:0005829);plasma membrane(GO:0005886);membrane(GO:0016020);integral component of membrane(GO:0016021)
MYCTU|EnsemblGenome=LH57_06190|UniProtKB=O06579	Rv1127c	Probable pyruvate, phosphate dikinase PpdK;ppdK;ortholog	PYRUVATE, PHOSPHATE DIKINASE 1, CHLOROPLASTIC (PTHR22931:SF9)	kinase activity(GO:0016301)	carbohydrate metabolic process(GO:0005975);carbohydrate transport(GO:0008643)		kinase(PC00137)					Mycobacterium tuberculosis	ATP binding(GO:0005524);kinase activity(GO:0016301);transferase activity, transferring phosphorus-containing groups(GO:0016772);pyruvate, phosphate dikinase activity(GO:0050242)	pyruvate metabolic process(GO:0006090);phosphorylation(GO:0016310)
MYCTU|EnsemblGenome=LH57_21205|UniProtKB=O05450	Rv3894c	ESX conserved component EccC2. ESX-2 type VII secretion system protein. Possible membrane protein;eccC2;ortholog	SUBFAMILY NOT NAMED (PTHR22683:SF1)	nucleic acid binding(GO:0003676)	cell cycle(GO:0007049)		nucleic acid binding(PC00171)					Mycobacterium tuberculosis	nucleotide binding(GO:0000166);DNA binding(GO:0003677);ATP binding(GO:0005524)		cell wall(GO:0005618);plasma membrane(GO:0005886);membrane(GO:0016020);integral component of membrane(GO:0016021)
MYCTU|EnsemblGenome=Rv0006|UniProtKB=P9WG47	Rv0006	DNA gyrase subunit A;gyrA;ortholog	DNA GYRASE SUBUNIT A (PTHR43493:SF5)	ATP binding(GO:0005524);DNA binding(GO:0003677);DNA-dependent ATPase activity(GO:0008094);catalytic activity, acting on DNA(GO:0140097)	DNA conformation change(GO:0071103);DNA metabolic process(GO:0006259)	intracellular part(GO:0044424);protein-containing complex(GO:0032991)	DNA topoisomerase(PC00017);enzyme modulator(PC00095);isomerase(PC00135)					Mycobacterium tuberculosis	nucleotide binding(GO:0000166);magnesium ion binding(GO:0000287);DNA binding(GO:0003677);DNA topoisomerase activity(GO:0003916);DNA topoisomerase type II (double strand cut, ATP-hydrolyzing) activity(GO:0003918);protein binding(GO:0005515);ATP binding(GO:0005524);isomerase activity(GO:0016853);ATPase activity(GO:0016887);DNA negative supercoiling activity(GO:0034335)	DNA metabolic process(GO:0006259);DNA-dependent DNA replication(GO:0006261);DNA topological change(GO:0006265);response to antibiotic(GO:0046677)	cell wall(GO:0005618);chromosome(GO:0005694);cytoplasm(GO:0005737);plasma membrane(GO:0005886)
MYCTU|EnsemblGenome=Rv1292|UniProtKB=P9WFW5	Rv1292	Arginine--tRNA ligase;argS;ortholog	ARGININE--TRNA LIGASE, CYTOPLASMIC (PTHR11956:SF5)	catalytic activity, acting on RNA(GO:0140098);ligase activity(GO:0016874)	cellular amino acid metabolic process(GO:0006520);formation of translation initiation ternary complex(GO:0001677);tRNA metabolic process(GO:0006399);translational elongation(GO:0006414);translational termination(GO:0006415)							Mycobacterium tuberculosis	nucleotide binding(GO:0000166);aminoacyl-tRNA ligase activity(GO:0004812);arginine-tRNA ligase activity(GO:0004814);ATP binding(GO:0005524);ligase activity(GO:0016874)	translation(GO:0006412);tRNA aminoacylation for protein translation(GO:0006418);arginyl-tRNA aminoacylation(GO:0006420)	cytoplasm(GO:0005737);cytosol(GO:0005829);plasma membrane(GO:0005886)
MYCTU|EnsemblGenome=Rv1383|UniProtKB=P9WPK5	Rv1383	Carbamoyl-phosphate synthase small chain;carA;ortholog	CARBAMOYL-PHOSPHATE SYNTHASE ARGININE-SPECIFIC SMALL CHAIN (PTHR11405:SF4)	ligase activity(GO:0016874)	cellular amino acid biosynthetic process(GO:0008652)	catalytic complex(GO:1902494);cytoplasmic part(GO:0044444)	cysteine protease(PC00081);ligase(PC00142);metalloprotease(PC00153);transferase(PC00220)	De novo pyrimidine ribonucleotides biosythesis->Carbamoyl phosphate synthetase;;				Mycobacterium tuberculosis	nucleotide binding(GO:0000166);carbamoyl-phosphate synthase (glutamine-hydrolyzing) activity(GO:0004088);ATP binding(GO:0005524);ligase activity(GO:0016874)	'de novo' pyrimidine nucleobase biosynthetic process(GO:0006207);pyrimidine nucleotide biosynthetic process(GO:0006221);arginine biosynthetic process(GO:0006526);glutamine metabolic process(GO:0006541);cellular amino acid biosynthetic process(GO:0008652);'de novo' UMP biosynthetic process(GO:0044205)
MYCTU|EnsemblGenome=Rv1007c|UniProtKB=P9WFU5	Rv1007c	Methionine--tRNA ligase;metG;ortholog	METHIONINE--TRNA LIGASE, MITOCHONDRIAL (PTHR43326:SF1)	catalytic activity, acting on RNA(GO:0140098);ligase activity(GO:0016874)	cellular amino acid metabolic process(GO:0006520);formation of translation initiation ternary complex(GO:0001677);tRNA metabolic process(GO:0006399);translational elongation(GO:0006414);translational termination(GO:0006415)		aminoacyl-tRNA synthetase(PC00047)					Mycobacterium tuberculosis	nucleotide binding(GO:0000166);aminoacyl-tRNA ligase activity(GO:0004812);methionine-tRNA ligase activity(GO:0004825);ATP binding(GO:0005524);ligase activity(GO:0016874)	translation(GO:0006412);tRNA aminoacylation for protein translation(GO:0006418);methionyl-tRNA aminoacylation(GO:0006431)	cytoplasm(GO:0005737);plasma membrane(GO:0005886)
MYCTU|EnsemblGenome=Rv3731|UniProtKB=L0TDE1	Rv3731	DNA ligase C;ligC;ortholog	SUBFAMILY NOT NAMED (PTHR45674:SF10)	catalytic activity, acting on DNA(GO:0140097);ligase activity(GO:0016874)	DNA biosynthetic process(GO:0071897);DNA strand elongation involved in DNA replication(GO:0006271);RNA biosynthetic process(GO:0032774);RNA catabolic process(GO:0006401)	cytoplasm(GO:0005737)	DNA ligase(PC00012)					Mycobacterium tuberculosis	nucleotide binding(GO:0000166);DNA ligase (ATP) activity(GO:0003910);ATP binding(GO:0005524);ligase activity(GO:0016874)	DNA repair(GO:0006281);DNA recombination(GO:0006310)
MYCTU|EnsemblGenome=Rv0127|UniProtKB=O07177	Rv0127	Maltokinase;mak;ortholog										Mycobacterium tuberculosis	nucleotide binding(GO:0000166);ATP binding(GO:0005524);kinase activity(GO:0016301);transferase activity(GO:0016740)	carbohydrate metabolic process(GO:0005975);glycogen metabolic process(GO:0005977);glycogen biosynthetic process(GO:0005978);trehalose biosynthetic process(GO:0005992);phosphorylation(GO:0016310);carbohydrate phosphorylation(GO:0046835)	cytosol(GO:0005829);plasma membrane(GO:0005886)
MYCTU|EnsemblGenome=Rv1570|UniProtKB=P9WPQ5	Rv1570	ATP-dependent dethiobiotin synthetase BioD;bioD;ortholog	DETHIOBIOTIN SYNTHETASE (PTHR43210:SF2)	ligase activity(GO:0016874)	amide biosynthetic process(GO:0043604);carboxylic acid biosynthetic process(GO:0046394);coenzyme biosynthetic process(GO:0009108);drug metabolic process(GO:0017144);heterocycle biosynthetic process(GO:0018130);monocarboxylic acid metabolic process(GO:0032787);organic cyclic compound biosynthetic process(GO:1901362);organonitrogen compound biosynthetic process(GO:1901566);sulfur compound metabolic…	cytosol(GO:0005829)		Biotin biosynthesis->Dethiobiotin synthase;;				Mycobacterium tuberculosis	nucleotide binding(GO:0000166);magnesium ion binding(GO:0000287);dethiobiotin synthase activity(GO:0004141);ATP binding(GO:0005524);ligase activity(GO:0016874);metal ion binding(GO:0046872)	biotin biosynthetic process(GO:0009102)	cytoplasm(GO:0005737)
MYCTU|EnsemblGenome=Rv2439c|UniProtKB=P9WHU9	Rv2439c	Glutamate 5-kinase;proB;ortholog	GLUTAMATE 5-KINASE (PTHR43654:SF3)	kinase activity(GO:0016301)	cellular amino acid biosynthetic process(GO:0008652);heterocycle biosynthetic process(GO:0018130);organic cyclic compound biosynthetic process(GO:1901362)	cytosol(GO:0005829)	amino acid kinase(PC00045);dehydrogenase(PC00092)	Proline biosynthesis->Glutamyl kinase;;				Mycobacterium tuberculosis	nucleotide binding(GO:0000166);RNA binding(GO:0003723);glutamate 5-kinase activity(GO:0004349);ATP binding(GO:0005524);kinase activity(GO:0016301);transferase activity(GO:0016740)	proline biosynthetic process(GO:0006561);cellular amino acid biosynthetic process(GO:0008652);phosphorylation(GO:0016310);L-proline biosynthetic process(GO:0055129)	cytoplasm(GO:0005737)
[truncated: 6 more rows]

## Sheet: adenyl nucleotide binding 
Column1	Column2	Column3	Column4	Column5	Column6	Column7	Column8	Column9	Column10	Column11	Column12	Column13	Column14	Column15	Column16	Column17
MYCTU|EnsemblGenome=Rv2941|UniProtKB=P9WQ59	Rv2941	Long-chain-fatty-acid--AMP ligase FadD28;fadD28;ortholog	DISCO-INTERACTING PROTEIN 2 (PTHR22754:SF32)									Mycobacterium tuberculosis	nucleotide binding(GO:0000166);catalytic activity(GO:0003824);fatty-acyl-CoA synthase activity(GO:0004321);ATP binding(GO:0005524);ligase activity(GO:0016874);adenylyltransferase activity(GO:0070566)	lipid metabolic process(GO:0006629);fatty acid metabolic process(GO:0006631);fatty acid biosynthetic process(GO:0006633);lipid biosynthetic process(GO:0008610);growth of symbiont in host cell(GO:0044119);suppression by symbiont of host innate immune response(GO:0052170);response to host immune response(GO:0052572);DIM/DIP cell wall layer assembly(GO:0071770)	cytosol(GO:0005829);plasma membrane(GO:0005886)
[truncated: 46 more rows]

## Sheet: ribonucleotide binding
Column1	Column2	Column3	Column4	Column5	Column6	Column7	Column8	Column9	Column10	Column11	Column12	Column13	Column14	Column15	Column16	Column17
[truncated: 52 more rows]

[truncated: 43 more sheets: purine ribonucleoside triphosph, drug binding, purine ribonucleotide binding, carbohydrate derivative binding, purine nucleotide binding, transferase activity, anion binding, small molecule binding, nucleotide binding , nucleoside phosphate binding, ion binding, catalytic activity, Unclassified_MF, organic substance biosynth_conv, biosynthetic process_conv, cellular biosynthetic process_c, cellular metabolic process_conv, primary metabolic process_conv, organic substance metabolic con, cellular process_conv …]
